# Supplementary material for: Women’s postpartum family planning use and intention in Ethiopia: Disparities in the agrarian and pastoral contexts from a community-based cross-sectional study
Source: PLOS Glob Public Health. 2026 Apr 27;6(4):e0005846. doi: 10.1371/journal.pgph.0005846 (PMC13119961; doi:10.1371/journal.pgph.0005846)
Supplement: S1 File — (XLSX) [file pgph.0005846.s001.xlsx]

## Sheet: PPFP
consent	q1	q3	q3a	q4	q5a	q5b	q5c	q6a	q6b	q6c	q7	q9	q10	q11a	q11b	q11c	q11d	q11e	q11f	q11g	q11h	q11i	q11j	q11k	q11l	q12a	q12b	q12c	q12d	q12e	q13	q14	q15	q16	q17	q18	q19	q20	q21	q22	q23	q24a	q24b	q24c	q24d	q24e	q24f	q25	q26
yes	30	Married	18	Muslim	yes	yes	10th	yes	no	.	House wife	farmer	6	yes	yes	no	yes	no	no	no	yes	yes	yes	no	yes	no	no	no	no	no	yes	metal or corrugated iron	earth/sand	bamboo with mud	2	Piped outside compound	Pit Latrine/traditional pit toilet	no	Wood	yes	no	0	0	0	0	0	0	yes	1
yes	20	Married	18	Muslim	yes	yes	5th	yes	yes	3rd	House wife	farmer	3	yes	no	no	yes	no	no	no	yes	no	no	no	no	no	no	no	no	no	yes	metal or corrugated iron	earth/sand	bamboo with mud	1	Piped outside compound	Pit Latrine/traditional pit toilet	no	Wood	no	no	0	0	0	0	0	0	yes	1
yes	25	Married	15	Muslim	yes	yes	7th	yes	yes	2nd	House wife	farmer	5	yes	no	no	no	no	no	no	no	no	no	no	no	no	no	no	no	no	yes	metal or corrugated iron	earth/sand	bamboo with mud	1	Piped outside compound	Pit Latrine/traditional pit toilet	no	Wood	yes	yes	3	0	1	1	0	0	yes	1
yes	29	Married	20	Muslim	yes	yes	6th	no	.	.	House wife	farmer	5	no	yes	no	yes	no	no	no	no	yes	yes	no	no	no	no	no	no	no	yes	metal or corrugated iron	earth/sand	bamboo with mud	1	Piped into compound	Pit Latrine/traditional pit toilet	no	Wood	yes	yes	1	2	0	1	0	0	yes	1
yes	35	Married	22	Muslim	no	.	.	no	.	.	House wife	farmer	8	yes	no	no	yes	no	no	no	yes	yes	yes	no	no	no	no	no	no	no	yes	metal or corrugated iron	earth/sand	bamboo with mud	1	Piped outside compound	Pit Latrine/traditional pit toilet	no	Wood	yes	yes	2	2	0	0	0	2	yes	3
yes	26	Married	18	Muslim	no	.	.	no	.	.	House wife	farmer	5	no	no	no	no	no	no	no	no	yes	yes	no	no	no	no	no	no	no	yes	metal or corrugated iron	earth/sand	bamboo with mud	1	Piped outside compound	Pit Latrine/traditional pit toilet	no	Wood	yes	yes	1	2	0	0	0	0	yes	1
yes	30	Married	18	Muslim	no	.	.	yes	yes	8th	House wife	farmer	6	yes	no	no	yes	no	no	no	no	yes	yes	no	no	no	no	no	no	no	no	thatch/grass/palm leaf	earth/sand	Cane/palm/trunks	1	Piped into dwelling	Pit Latrine/traditional pit toilet	yes	Wood	yes	yes	1	5	0	0	0	3	yes	1
yes	36	Married	15	Muslim	no	.	.	yes	yes	5th	House wife	farmer	6	no	yes	no	yes	no	no	yes	yes	yes	yes	no	no	no	no	no	yes	no	yes	metal or corrugated iron	earth/sand	stone with mud	1	Piped outside compound	Pit Latrine/traditional pit toilet	no	Wood	yes	yes	2	0	2	0	2	2	yes	7
yes	25	Married	19	Muslim	yes	yes	University/college diploma	yes	yes	8th	Civil Servant	Trader/Merchant	4	no	yes	no	yes	no	no	yes	no	yes	yes	no	yes	no	no	no	no	no	yes	metal or corrugated iron	earth/sand	Cane/palm/trunks	1	Piped outside compound	Pit Latrine/traditional pit toilet	no	Wood	yes	yes	3	0	0	2	0	2	yes	0.5
yes	25	Married	20	Muslim	no	.	.	no	.	.	House wife	Trader/Merchant	5	no	no	no	no	no	no	no	no	yes	yes	no	no	no	no	no	no	no	yes	metal or corrugated iron	earth/sand	bamboo with mud	1	Piped outside compound	Pit Latrine/traditional pit toilet	no	Wood	yes	no	0	0	0	0	0	0	no	.
yes	30	Married	18	Muslim	no	.	.	no	.	.	House wife	farmer	6	no	no	no	yes	no	no	no	no	yes	yes	no	no	no	no	no	no	no	yes	metal or corrugated iron	earth/sand	bamboo with mud	1	Piped outside compound	Pit Latrine/traditional pit toilet	no	Wood	no	yes	2	0	0	2	0	4	no	.
yes	25	Married	22	Muslim	yes	yes	5th	no	.	.	House wife	no work	3	yes	no	no	no	no	no	no	no	yes	yes	no	no	no	no	no	no	no	yes	metal or corrugated iron	earth/sand	bamboo with mud	1	Piped outside compound	Pit Latrine/traditional pit toilet	no	Wood	no	no	0	0	0	0	0	0	no	.
yes	35	Married	20	Muslim	no	.	.	no	.	.	House wife	farmer	7	no	no	no	yes	no	no	no	no	yes	yes	no	yes	no	no	no	no	no	yes	metal or corrugated iron	earth/sand	bamboo with mud	1	Piped outside compound	Pit Latrine/traditional pit toilet	no	Wood	no	no	0	0	0	0	0	0	no	.
yes	17	Married	15	Muslim	no	.	.	no	.	.	House wife	farmer	3	no	no	no	no	no	no	no	no	no	no	no	no	no	no	no	no	no	yes	metal or corrugated iron	earth/sand	bamboo with mud	1	Piped outside compound	Pit Latrine/traditional pit toilet	yes	Wood	no	no	0	0	0	0	0	0	no	.
yes	25	Married	15	Muslim	no	.	.	yes	yes	5th	House wife	farmer	6	no	no	no	yes	no	no	yes	yes	yes	yes	no	no	no	no	no	no	no	yes	metal or corrugated iron	earth/sand	bamboo with mud	1	Piped outside compound	Pit Latrine/traditional pit toilet	yes	Wood	no	yes	2	1	0	0	0	0	yes	1
yes	20	Married	15	Muslim	no	.	.	yes	yes	3rd	House wife	farmer	4	yes	yes	no	yes	no	no	no	yes	yes	yes	no	no	no	yes	no	no	no	yes	metal or corrugated iron	earth/sand	bamboo with mud	1	Piped outside compound	Pit Latrine/traditional pit toilet	yes	Wood	yes	yes	2	0	0	0	0	0	no	.
yes	23	Married	18	Muslim	yes	yes	3rd	no	.	.	House wife	farmer	3	yes	yes	no	yes	no	no	no	yes	yes	yes	no	no	no	no	no	no	no	yes	metal or corrugated iron	earth/sand	bamboo with mud	1	Piped outside compound	Pit Latrine/traditional pit toilet	no	Wood	yes	yes	1	0	0	0	0	0	yes	1
yes	40	Married	25	Muslim	no	.	.	yes	no	.	House wife	farmer	7	no	no	no	no	no	no	no	yes	yes	no	no	no	no	no	no	no	no	no	metal or corrugated iron	earth/sand	bamboo with mud	1	Piped outside compound	Pit Latrine/traditional pit toilet	yes	Wood	no	yes	0	0	0	0	1	0	yes	2
yes	35	Married	20	Muslim	yes	yes	5th	no	.	.	House wife	farmer	7	yes	yes	no	yes	no	no	no	yes	yes	yes	no	yes	no	no	no	no	no	yes	metal or corrugated iron	earth/sand	bamboo with mud	2	Piped outside compound	Pit Latrine/traditional pit toilet	no	Animal dung/waste	no	yes	0	0	0	2	0	0	yes	4
yes	30	Married	15	Protestant	yes	yes	4th	yes	yes	6th	House wife	farmer	6	yes	no	no	yes	no	no	no	no	yes	no	no	no	no	no	no	no	no	yes	thatch/grass/palm leaf	earth/sand	stone with mud	1	Pond/Lake/Dam	Pit Latrine/traditional pit toilet	yes	Wood	no	no	0	0	0	0	0	0	yes	0.125
yes	27	Married	22	Protestant	yes	yes	3rd	no	.	.	House wife	farmer	4	no	no	no	no	no	no	no	no	yes	yes	no	no	no	no	no	no	no	yes	thatch/grass/palm leaf	earth/sand	stone with mud	1	Piped outside compound	Pit Latrine/traditional pit toilet	no	Wood	yes	no	0	0	0	0	0	0	yes	0.125
yes	20	Married	19	Protestant	yes	yes	8th	yes	yes	10th	House wife	farmer	3	no	no	no	yes	no	no	no	no	yes	no	no	no	no	no	no	no	no	yes	thatch/grass/palm leaf	earth/sand	stone with mud	1	Pond/Lake/Dam	Pit Latrine/traditional pit toilet	no	Wood	yes	yes	0	0	0	2	0	0	yes	0.075
yes	22	Married	19	Protestant	yes	yes	6th	yes	yes	10th	House wife	farmer	3	no	no	no	no	no	no	no	yes	yes	yes	no	no	no	no	no	no	no	no	thatch/grass/palm leaf	earth/sand	stone with mud	1	Pond/Lake/Dam	Pit Latrine/traditional pit toilet	no	Wood	yes	yes	0	0	0	0	0	1	yes	0.075
yes	25	Married	17	Protestant	yes	yes	3rd	yes	yes	6th	House wife	daily Laborer	5	no	no	no	no	no	no	no	no	yes	no	no	no	no	no	no	no	no	yes	thatch/grass/palm leaf	earth/sand	stone with mud	1	Pond/Lake/Dam	Pit Latrine/traditional pit toilet	no	Wood	yes	no	0	0	0	0	0	0	yes	0.075
yes	30	Married	20	Protestant	no	.	.	yes	yes	7th	House wife	farmer	7	no	no	no	no	no	no	no	yes	no	no	no	no	no	no	no	no	no	yes	thatch/grass/palm leaf	earth/sand	stone with mud	1	Pond/Lake/Dam	Pit Latrine/traditional pit toilet	no	Wood	no	no	0	0	0	0	0	0	yes	0.075
yes	25	Married	17	Protestant	yes	yes	7th	yes	yes	7th	House wife	farmer	5	no	no	no	yes	no	no	no	yes	yes	no	no	no	no	no	no	no	no	yes	thatch/grass/palm leaf	earth/sand	stone with mud	1	Piped outside compound	Pit Latrine/traditional pit toilet	no	Wood	no	no	0	0	0	0	0	0	yes	0.075
yes	26	Married	15	Protestant	yes	yes	3rd	yes	yes	10th	House wife	farmer	3	no	no	no	yes	no	no	no	no	yes	no	no	no	no	no	no	no	no	no	thatch/grass/palm leaf	earth/sand	stone with mud	1	Pond/Lake/Dam	Pit Latrine/traditional pit toilet	no	Wood	no	yes	0	0	0	1	0	1	yes	0.025
yes	20	Married	14	Protestant	yes	yes	7th	yes	yes	6th	House wife	farmer	3	yes	no	no	yes	no	no	no	no	yes	no	no	no	no	no	no	no	no	yes	thatch/grass/palm leaf	earth/sand	stone with mud	1	Pond/Lake/Dam	Pit Latrine/traditional pit toilet	no	Wood	yes	yes	1	0	0	3	0	1	yes	0.025
yes	25	Married	17	Protestant	yes	yes	5th	no	.	.	House wife	Other	4	yes	no	no	yes	no	no	no	yes	yes	yes	no	no	no	yes	no	no	no	yes	metal or corrugated iron	cement	dirt	2	River	Pit Latrine/traditional pit toilet	no	Wood	no	no	0	0	0	0	0	0	yes	1
yes	22	Married	15	Protestant	yes	yes	6th	yes	yes	7th	Trader/Merchant	farmer	3	no	no	no	no	no	no	no	no	no	no	no	no	no	no	no	no	no	yes	thatch/grass/palm leaf	dung	bamboo with mud	1	Protected Spring	Pit Latrine/traditional pit toilet	no	Wood	no	no	0	0	0	0	0	0	yes	0.5
yes	24	Married	15	Protestant	no	.	.	yes	yes	5th	House wife	farmer	6	no	yes	no	yes	no	no	no	no	no	yes	no	yes	no	no	no	no	no	yes	thatch/grass/palm leaf	wood	Cane/palm/trunks	2	Open Spring	Pit Latrine/traditional pit toilet	no	Wood	no	no	0	0	0	0	0	0	yes	0.25
yes	30	Married	16	Protestant	no	.	.	no	.	.	House wife	farmer	7	no	no	no	yes	no	no	no	yes	yes	yes	no	no	no	no	no	no	no	yes	metal or corrugated iron	earth/sand	dirt	1	Protected Spring	Pit Latrine/traditional pit toilet	no	Wood	yes	yes	0	0	0	0	0	2	yes	1
yes	20	Married	15	Protestant	yes	yes	8th	yes	yes	University/college diploma	House wife	civil servant	4	no	yes	no	yes	no	no	no	yes	yes	yes	no	no	no	no	no	no	no	yes	thatch/grass/palm leaf	earth/sand	bamboo with mud	1	Protected Spring	Pit Latrine/traditional pit toilet	no	Wood	yes	no	0	0	0	0	0	0	yes	1
yes	30	Married	15	Protestant	no	.	.	no	.	.	House wife	farmer	6	no	no	no	no	no	no	no	yes	yes	yes	no	no	no	no	no	no	no	yes	thatch/grass/palm leaf	earth/sand	Cane/palm/trunks	1	Protected Spring	Pit Latrine/traditional pit toilet	yes	Wood	yes	no	0	0	0	0	0	0	yes	1
yes	21	Married	17	Protestant	yes	yes	11th	yes	yes	10th	House wife	farmer	4	no	yes	no	yes	no	no	no	yes	yes	yes	no	no	no	no	no	no	no	yes	rustic mat	dung	dirt	2	Open Spring	Pit Latrine/traditional pit toilet	yes	Wood	yes	yes	0	0	0	0	0	4	yes	0.5
yes	30	Married	15	Protestant	no	.	.	yes	yes	8th	Trader/Merchant	farmer	7	no	yes	no	yes	no	no	no	yes	yes	yes	no	no	no	no	no	no	no	yes	metal or corrugated iron	dung	dirt	2	Protected Spring	Pit Latrine/traditional pit toilet	yes	Wood	yes	yes	0	0	0	0	0	2	yes	0.5
yes	31	Married	18	Protestant	yes	yes	6th	yes	yes	University/college diploma	House wife	farmer	6	yes	no	no	yes	no	no	no	yes	yes	yes	no	no	no	no	no	no	no	yes	metal or corrugated iron	earth/sand	dirt	1	Piped outside compound	Pit Latrine/traditional pit toilet	no	Wood	yes	yes	1	0	0	0	0	3	yes	2
yes	18	Married	17	Protestant	yes	yes	7th	yes	yes	10th	House wife	farmer	3	no	no	no	no	no	no	no	yes	yes	yes	no	yes	no	no	no	no	no	yes	metal or corrugated iron	earth/sand	dirt	2	Piped outside compound	Pit Latrine/traditional pit toilet	no	Wood	yes	yes	0	0	0	0	0	2	yes	2
yes	27	Married	17	Protestant	no	.	.	yes	yes	5th	House wife	farmer	5	no	no	no	yes	no	no	no	yes	yes	yes	no	no	no	no	no	no	no	yes	metal or corrugated iron	wood	Cane/palm/trunks	2	Protected Spring	Pit Latrine/traditional pit toilet	no	Wood	yes	yes	0	0	0	0	0	0	yes	1
yes	35	Married	18	Protestant	yes	yes	6th	yes	yes	12th	House wife	farmer	5	no	no	no	yes	no	no	no	yes	yes	yes	no	no	no	no	no	no	no	yes	thatch/grass/palm leaf	earth/sand	dirt	2	Protected Spring	Pit Latrine/traditional pit toilet	no	Wood	yes	yes	0	0	0	0	0	1	yes	1
yes	18	Married	16	Protestant	yes	yes	3rd	yes	yes	6th	House wife	farmer	3	no	no	no	no	no	no	no	yes	yes	yes	no	no	no	no	no	no	no	yes	thatch/grass/palm leaf	earth/sand	Cane/palm/trunks	1	Piped outside compound	Pit Latrine/traditional pit toilet	no	Wood	no	no	0	0	0	0	0	0	yes	0.5
yes	39	Married	15	Protestant	yes	yes	4th	yes	yes	10th	Trader/Merchant	farmer	8	yes	no	no	yes	no	no	no	yes	yes	yes	no	no	no	no	no	no	no	yes	metal or corrugated iron	cement	dirt	3	Piped outside compound	Ventilated improved pit latrine (VIP)	no	Wood	yes	yes	1	0	0	0	0	5	yes	2
yes	28	Married	18	Protestant	yes	yes	3rd	yes	yes	5th	House wife	farmer	4	yes	no	no	yes	no	no	no	yes	yes	yes	no	no	no	no	no	no	no	no	metal or corrugated iron	earth/sand	dirt	2	Piped outside compound	Pit Latrine/traditional pit toilet	no	Wood	no	no	0	0	0	0	0	0	yes	0.5
yes	30	Married	18	Protestant	no	.	.	yes	yes	3rd	House wife	farmer	6	yes	no	no	no	no	no	no	yes	yes	yes	no	no	no	no	no	no	no	yes	metal or corrugated iron	earth/sand	dirt	2	Piped outside compound	Pit Latrine/traditional pit toilet	no	Wood	no	no	0	0	0	0	0	0	yes	0.5
yes	20	Married	18	Protestant	yes	no	.	no	.	.	House wife	farmer	4	yes	no	no	no	no	no	no	yes	yes	yes	no	no	no	no	no	no	no	yes	thatch/grass/palm leaf	earth/sand	Cane/palm/trunks	1	Piped outside compound	Pit Latrine/traditional pit toilet	no	Wood	no	no	0	0	0	0	0	0	yes	1
yes	20	Married	15	Protestant	yes	yes	7th	yes	yes	8th	House wife	farmer	4	yes	no	no	no	no	no	no	yes	yes	no	no	no	no	no	no	no	no	yes	metal or corrugated iron	earth/sand	dirt	2	Piped outside compound	Pit Latrine/traditional pit toilet	no	Wood	no	no	0	0	0	0	0	0	no	.
yes	23	Married	18	Protestant	yes	yes	5th	yes	yes	7th	House wife	farmer	6	yes	yes	no	yes	no	no	yes	yes	yes	yes	no	no	no	no	no	no	no	yes	metal or corrugated iron	cement	dirt	4	Piped outside compound	Pit Latrine/traditional pit toilet	no	Wood	yes	yes	1	1	0	0	0	0	yes	2
yes	21	Married	14	Protestant	yes	yes	3rd	yes	yes	8th	House wife	Other	5	yes	yes	no	yes	no	no	no	yes	yes	yes	no	no	no	no	no	no	no	yes	metal or corrugated iron	earth/sand	dirt	4	Piped outside compound	Pit Latrine/traditional pit toilet	no	Wood	yes	yes	2	1	0	0	0	0	yes	2
yes	25	Married	20	Protestant	yes	yes	8th	yes	yes	10th	House wife	Other	4	no	no	no	yes	no	no	no	no	no	no	no	yes	no	no	no	no	no	yes	thatch/grass/palm leaf	earth/sand	bamboo with mud	1	Piped outside compound	Pit Latrine/traditional pit toilet	no	Wood	no	no	0	0	0	0	0	0	yes	0.5
yes	25	Married	18	Protestant	yes	yes	5th	no	.	.	House wife	farmer	4	no	no	no	yes	no	no	no	no	no	no	no	yes	no	no	no	no	no	yes	thatch/grass/palm leaf	earth/sand	Cane/palm/trunks	1	Piped outside compound	Pit Latrine/traditional pit toilet	no	Wood	no	no	0	0	0	0	0	0	yes	1
yes	26	Married	15	Protestant	yes	yes	3rd	yes	yes	5th	House wife	farmer	4	yes	no	no	yes	no	no	no	no	no	no	no	yes	no	no	no	no	no	yes	metal or corrugated iron	earth/sand	dirt	2	Piped outside compound	Pit Latrine/traditional pit toilet	no	Wood	yes	no	0	0	0	0	0	0	yes	2
yes	26	Married	15	Protestant	no	.	.	yes	yes	6th	House wife	farmer	7	yes	yes	no	yes	no	no	no	no	no	no	no	no	no	no	no	no	no	yes	metal or corrugated iron	cement	dirt	2	Piped outside compound	Pit Latrine/traditional pit toilet	no	Wood	no	no	0	0	0	0	0	0	yes	1
yes	25	Married	15	Protestant	yes	yes	3rd	yes	yes	5th	House wife	farmer	5	no	no	no	yes	no	no	no	no	no	no	no	yes	no	no	no	no	no	yes	thatch/grass/palm leaf	earth/sand	Cane/palm/trunks	2	Piped outside compound	Pit Latrine/traditional pit toilet	no	Wood	no	no	0	0	0	0	0	0	yes	0.5
yes	22	Married	15	Protestant	yes	yes	7th	yes	yes	9th	House wife	farmer	3	no	no	no	no	no	no	no	no	no	no	no	no	no	no	no	no	no	yes	metal or corrugated iron	earth/sand	dirt	2	Piped outside compound	Pit Latrine/traditional pit toilet	no	Wood	no	no	0	0	0	0	0	0	yes	1
yes	18	Married	15	Muslim	no	.	.	no	.	.	House wife	farmer	1	no	yes	no	no	no	no	no	no	yes	no	no	no	no	no	no	no	no	no	metal or corrugated iron	dung	bamboo with mud	1	Piped outside compound	Pit Latrine/traditional pit toilet	no	Wood	no	no	0	0	0	0	0	0	yes	0.25
yes	34	Married	19	Muslim	no	.	.	no	.	.	House wife	farmer	9	no	yes	no	yes	no	no	no	no	yes	no	no	no	no	no	no	no	no	yes	wood	earth/sand	bamboo with mud	1	Piped outside compound	Pit Latrine/traditional pit toilet	no	Wood	no	yes	1	2	0	0	0	3	yes	1
yes	22	Married	19	Muslim	no	.	.	no	.	.	House wife	farmer	3	no	no	no	no	no	no	no	no	yes	no	no	no	no	no	no	no	no	yes	metal or corrugated iron	earth/sand	cardboard	1	Piped outside compound	Pit Latrine/traditional pit toilet	no	Wood	no	yes	1	1	0	0	0	0	yes	0.5
yes	25	Married	16	Protestant	yes	yes	3rd	yes	yes	4th	House wife	farmer	4	no	no	no	no	no	no	no	yes	yes	no	no	yes	no	no	no	no	no	yes	metal or corrugated iron	earth/sand	dirt	1	Piped outside compound	Pit Latrine/traditional pit toilet	no	Wood	yes	no	0	0	0	0	0	0	yes	0.25
yes	25	Married	15	Protestant	yes	yes	8th	yes	yes	10th	House wife	farmer	4	yes	no	no	yes	no	no	no	yes	yes	yes	no	no	no	no	no	no	no	yes	metal or corrugated iron	cement	dirt	1	Piped outside compound	Pit Latrine/traditional pit toilet	no	Wood	yes	yes	0	0	0	0	0	2	yes	0.5
yes	23	Married	19	Protestant	yes	yes	8th	yes	yes	10th	House wife	farmer	3	no	no	no	yes	no	no	no	yes	yes	yes	no	yes	no	no	no	no	no	yes	metal or corrugated iron	earth/sand	dirt	1	Piped outside compound	Pit Latrine/traditional pit toilet	no	Wood	yes	no	0	0	0	0	0	0	yes	0.5
yes	18	Married	16	Protestant	yes	yes	6th	yes	yes	7th	Trader/Merchant	farmer	3	no	no	no	yes	no	no	no	yes	yes	yes	no	no	no	no	no	no	no	yes	thatch/grass/palm leaf	earth/sand	reused wood	1	Piped outside compound	Pit Latrine/traditional pit toilet	no	Wood	no	no	0	0	0	0	0	0	no	.
yes	30	Married	18	Protestant	no	.	.	yes	yes	6th	House wife	farmer	6	no	no	no	yes	no	no	no	yes	yes	yes	no	no	no	no	no	no	no	yes	thatch/grass/palm leaf	earth/sand	dirt	1	Piped outside compound	Pit Latrine/traditional pit toilet	no	Wood	yes	no	0	0	0	0	0	0	yes	0.5
yes	27	Married	17	Protestant	yes	yes	6th	yes	yes	8th	House wife	farmer	5	no	yes	no	yes	no	no	yes	yes	yes	yes	no	no	no	no	no	no	no	yes	metal or corrugated iron	earth/sand	dirt	1	Piped outside compound	Pit Latrine/traditional pit toilet	no	Wood	no	yes	2	0	0	0	0	3	yes	0.25
yes	25	Married	18	Protestant	yes	yes	4th	yes	no	.	House wife	farmer	6	no	no	no	yes	no	no	yes	yes	no	no	no	no	no	no	no	no	no	yes	thatch/grass/palm leaf	earth/sand	dirt	1	Piped outside compound	Pit Latrine/traditional pit toilet	no	Wood	yes	no	0	0	0	0	0	0	yes	0.5
yes	20	Married	15	Protestant	yes	yes	7th	yes	yes	7th	House wife	farmer	4	no	no	no	yes	no	no	no	yes	yes	no	no	yes	no	no	no	no	no	yes	thatch/grass/palm leaf	earth/sand	reused wood	1	Piped outside compound	Pit Latrine/traditional pit toilet	no	Wood	yes	no	0	0	0	0	0	0	yes	0.25
yes	30	Married	18	Protestant	no	.	.	yes	yes	8th	House wife	farmer	7	no	no	no	no	no	no	no	yes	yes	no	no	yes	no	no	no	no	no	yes	thatch/grass/palm leaf	earth/sand	reused wood	1	Piped outside compound	Pit Latrine/traditional pit toilet	no	Wood	no	no	0	0	0	0	0	0	no	.
yes	22	Married	19	Protestant	yes	yes	4th	yes	yes	10th	House wife	daily Laborer	7	yes	yes	yes	yes	no	no	no	yes	yes	yes	no	no	no	no	no	no	no	yes	metal or corrugated iron	cement	stone with mud	1	Piped outside compound	Pit Latrine/traditional pit toilet	yes	Wood	yes	yes	4	0	0	0	0	4	yes	2
yes	22	Married	18	Protestant	yes	yes	6th	yes	yes	5th	House wife	farmer	5	no	no	no	no	no	no	no	yes	yes	yes	no	no	no	no	no	no	no	yes	metal or corrugated iron	earth/sand	dirt	1	Piped outside compound	Pit Latrine/traditional pit toilet	no	Wood	yes	no	0	0	0	0	0	0	yes	0.5
yes	25	Married	16	Protestant	no	.	.	yes	yes	9th	House wife	Trader/Merchant	6	no	no	no	no	no	no	no	yes	yes	yes	no	no	no	no	no	no	no	no	metal or corrugated iron	earth/sand	dirt	1	Piped outside compound	Pit Latrine/traditional pit toilet	yes	Wood	yes	yes	1	0	0	0	0	0	yes	0.5
yes	22	Married	20	Protestant	no	.	.	yes	yes	8th	House wife	farmer	3	no	no	no	no	no	no	no	yes	yes	no	no	no	no	no	no	no	no	yes	thatch/grass/palm leaf	earth/sand	bamboo with mud	1	Piped outside compound	Pit Latrine/traditional pit toilet	yes	Wood	no	no	0	0	0	0	0	0	yes	0.5
yes	18	Married	17	Protestant	no	.	.	no	.	.	House wife	farmer	3	no	no	no	no	no	no	no	yes	yes	yes	no	no	no	no	no	no	no	yes	thatch/grass/palm leaf	earth/sand	dirt	1	Piped outside compound	Pit Latrine/traditional pit toilet	yes	Wood	no	no	0	0	0	0	0	0	yes	0.5
yes	25	Married	15	Protestant	no	.	.	yes	yes	10th	House wife	Other	6	no	no	no	no	no	no	no	yes	yes	yes	no	no	no	yes	no	no	no	yes	thatch/grass/palm leaf	earth/sand	dirt	1	Piped outside compound	Pit Latrine/traditional pit toilet	no	Wood	yes	no	0	0	0	0	0	0	yes	0.5
yes	24	Married	15	Protestant	no	.	.	yes	yes	8th	House wife	farmer	7	no	no	no	yes	no	no	no	yes	yes	yes	no	no	no	no	no	no	no	yes	thatch/grass/palm leaf	earth/sand	Cane/palm/trunks	1	Piped outside compound	Pit Latrine/traditional pit toilet	yes	Wood	yes	no	0	0	0	0	0	0	yes	0.3
yes	20	Married	15	Protestant	yes	yes	2nd	yes	yes	5th	House wife	Trader/Merchant	4	no	no	no	yes	no	no	no	yes	yes	yes	no	no	no	no	no	no	no	yes	thatch/grass/palm leaf	earth/sand	dirt	3	Piped outside compound	Pit Latrine/traditional pit toilet	yes	Wood	yes	yes	0	0	0	0	0	2	yes	5
yes	30	Married	15	Protestant	no	.	.	yes	yes	10th	House wife	farmer	6	no	no	no	yes	no	no	no	yes	yes	yes	no	no	no	no	no	no	no	yes	thatch/grass/palm leaf	earth/sand	dirt	2	Piped outside compound	Pit Latrine/traditional pit toilet	no	Wood	yes	yes	0	0	0	0	0	3	yes	2
yes	20	Married	18	Protestant	yes	yes	12th	yes	yes	University/college diploma	House wife	civil servant	3	no	no	no	yes	no	no	no	yes	yes	yes	no	no	no	no	no	no	no	yes	thatch/grass/palm leaf	earth/sand	stone with mud	1	Piped outside compound	Pit Latrine/traditional pit toilet	no	Wood	yes	yes	0	0	0	0	0	1	yes	0.125
yes	30	Married	20	Protestant	no	.	.	yes	yes	10th	House wife	farmer	8	no	no	no	yes	no	no	no	no	yes	no	no	no	no	no	no	no	no	no	thatch/grass/palm leaf	earth/sand	stone with mud	1	Piped outside compound	Pit Latrine/traditional pit toilet	no	Wood	no	yes	0	0	0	0	0	1	yes	0.075
yes	25	Married	15	Protestant	yes	yes	6th	yes	yes	3rd	House wife	farmer	5	yes	no	no	no	no	no	no	yes	yes	no	no	no	no	no	no	no	no	yes	thatch/grass/palm leaf	earth/sand	stone with mud	1	Pond/Lake/Dam	Pit Latrine/traditional pit toilet	no	Wood	no	yes	2	0	0	0	0	0	yes	0.075
yes	20	Married	15	Protestant	yes	yes	6th	yes	yes	8th	House wife	farmer	4	no	no	no	no	no	no	no	yes	yes	no	no	no	no	no	no	no	no	no	thatch/grass/palm leaf	earth/sand	stone with mud	1	Pond/Lake/Dam	Pit Latrine/traditional pit toilet	no	Wood	no	yes	0	0	0	0	0	2	yes	0.025
yes	36	Married	18	Muslim	yes	no	.	no	.	.	House wife	farmer	9	no	no	no	no	no	no	no	no	no	no	no	no	no	no	no	no	no	yes	metal or corrugated iron	earth/sand	bamboo with mud	1	River	Pit Latrine/traditional pit toilet	no	Wood	no	yes	2	0	0	0	0	0	no	.
yes	25	Married	18	Muslim	no	.	.	no	.	.	House wife	no work	5	no	no	no	no	no	no	no	no	no	yes	no	yes	no	no	no	no	no	yes	metal or corrugated iron	earth/sand	bamboo with mud	1	Piped outside compound	Pit Latrine/traditional pit toilet	no	Wood	no	yes	1	0	0	0	0	0	no	.
yes	38	Married	23	Muslim	no	.	.	no	.	.	House wife	farmer	7	no	no	no	yes	no	no	no	no	yes	yes	no	yes	no	no	no	no	no	yes	metal or corrugated iron	earth/sand	bamboo with mud	1	Piped outside compound	Pit Latrine/traditional pit toilet	no	Wood	no	yes	1	0	0	3	0	0	no	.
yes	20	Married	18	Muslim	yes	yes	8th	yes	yes	5th	House wife	farmer	3	no	yes	no	yes	no	no	yes	no	yes	yes	no	yes	no	no	no	no	no	yes	metal or corrugated iron	dung	bamboo with mud	1	Piped outside compound	Pit Latrine/traditional pit toilet	no	Wood	no	yes	3	0	0	0	0	0	yes	0.25
yes	15	Married	29	Muslim	no	.	.	no	.	.	House wife	farmer	7	no	no	no	yes	no	no	yes	no	no	no	no	no	no	no	no	no	no	yes	metal or corrugated iron	earth/sand	bamboo with mud	1	Open Spring	Pit Latrine/traditional pit toilet	no	Wood	no	no	0	0	0	0	0	0	yes	0.25
yes	25	Married	16	Muslim	no	.	.	yes	yes	7th	House wife	farmer	5	no	yes	no	no	no	no	no	no	no	no	no	no	no	no	no	no	no	yes	metal or corrugated iron	earth/sand	bamboo with mud	1	Piped outside compound	Pit Latrine/traditional pit toilet	no	Wood	no	no	0	0	0	0	0	0	yes	1
yes	24	Married	15	Muslim	no	.	.	yes	yes	10th	House wife	farmer	6	yes	no	no	yes	no	no	no	no	yes	no	no	no	no	no	no	no	no	yes	metal or corrugated iron	earth/sand	bamboo with mud	1	Piped outside compound	Pit Latrine/traditional pit toilet	no	Wood	no	no	0	0	0	0	0	0	yes	1
yes	20	Married	15	Muslim	no	.	.	no	.	.	House wife	farmer	9	yes	no	no	yes	no	no	no	no	yes	no	no	no	no	no	no	no	no	yes	metal or corrugated iron	earth/sand	bamboo with mud	1	Piped outside compound	Pit Latrine/traditional pit toilet	no	Wood	no	yes	2	0	0	0	0	0	yes	1
yes	25	Married	16	Muslim	no	.	.	yes	yes	8th	House wife	farmer	7	yes	no	no	yes	no	no	no	no	no	no	no	no	no	no	no	no	no	yes	metal or corrugated iron	earth/sand	bamboo with mud	2	Piped outside compound	Pit Latrine/traditional pit toilet	no	Wood	yes	yes	1	0	2	0	0	2	yes	1
yes	28	Married	20	Muslim	yes	yes	University/college diploma	yes	yes	8th	Civil Servant	Trader/Merchant	4	yes	no	no	yes	no	no	no	yes	yes	yes	no	no	no	no	no	no	no	no	metal or corrugated iron	earth/sand	bamboo with mud	2	Piped outside compound	Pit Latrine/traditional pit toilet	no	Wood	yes	yes	2	0	0	0	0	0	yes	1
yes	30	Married	19	Muslim	no	.	.	no	.	.	House wife	farmer	7	no	no	no	no	no	no	no	no	yes	no	no	no	no	no	no	no	no	yes	metal or corrugated iron	earth/sand	bamboo with mud	2	Piped outside compound	Pit Latrine/traditional pit toilet	no	Wood	no	yes	1	1	0	1	0	0	yes	0.5
yes	22	Married	19	Muslim	yes	yes	5th	yes	yes	4th	House wife	farmer	3	yes	yes	no	yes	no	no	no	yes	yes	yes	no	no	no	no	no	no	no	yes	metal or corrugated iron	earth/sand	bamboo with mud	1	Piped outside compound	Pit Latrine/traditional pit toilet	yes	Wood	no	no	0	0	0	0	0	0	yes	0.5
yes	32	Married	21	Muslim	no	.	.	no	.	.	House wife	Trader/Merchant	7	no	yes	no	yes	no	no	no	no	yes	no	no	no	no	no	no	no	no	yes	metal or corrugated iron	earth/sand	bamboo with mud	2	Piped outside compound	Pit Latrine/traditional pit toilet	no	Wood	yes	yes	1	0	0	0	1	0	yes	0.25
yes	30	Married	19	Muslim	no	.	.	yes	yes	3rd	House wife	farmer	7	no	no	no	yes	no	no	no	no	yes	no	no	no	no	no	no	no	no	yes	metal or corrugated iron	earth/sand	bamboo with mud	1	Piped outside compound	Pit Latrine/traditional pit toilet	no	Wood	yes	yes	2	2	0	2	0	4	yes	1
yes	25	Married	18	Muslim	yes	yes	10th	yes	yes	2nd	House wife	Trader/Merchant	4	no	yes	no	yes	no	no	no	no	yes	yes	no	no	no	no	no	no	no	yes	metal or corrugated iron	earth/sand	bamboo with mud	1	Piped outside compound	Pit Latrine/traditional pit toilet	no	Wood	yes	no	0	0	0	0	0	0	no	.
yes	27	Married	21	Muslim	no	.	.	no	.	.	House wife	farmer	5	no	no	no	no	no	no	no	no	yes	no	no	no	no	no	no	no	no	no	metal or corrugated iron	earth/sand	bamboo with mud	2	Piped outside compound	Pit Latrine/traditional pit toilet	no	Wood	no	yes	1	2	0	0	0	0	yes	0.25
yes	37	Married	21	Muslim	no	.	.	yes	yes	8th	House wife	farmer	9	no	no	no	yes	no	no	no	yes	yes	no	no	no	no	no	no	no	no	yes	metal or corrugated iron	earth/sand	bamboo with mud	1	Piped outside compound	Pit Latrine/traditional pit toilet	no	Wood	no	yes	1	0	0	0	0	0	yes	0.5
yes	22	Married	18	Muslim	yes	yes	10th	yes	yes	8th	House wife	Trader/Merchant	4	yes	yes	no	yes	no	no	no	yes	yes	yes	no	no	no	yes	no	no	no	yes	metal or corrugated iron	earth/sand	bamboo with mud	1	Piped outside compound	Pit Latrine/traditional pit toilet	no	Wood	yes	yes	1	0	0	0	0	0	yes	0.5
yes	25	Married	18	Muslim	no	.	.	yes	yes	6th	House wife	farmer	6	no	yes	no	yes	no	no	no	yes	yes	yes	no	no	no	no	no	no	no	yes	metal or corrugated iron	earth/sand	bamboo with mud	2	Piped outside compound	Pit Latrine/traditional pit toilet	no	Wood	yes	yes	1	1	0	0	0	0	yes	0.25
yes	27	Married	18	Muslim	yes	no	.	no	.	.	House wife	farmer	7	yes	no	no	yes	no	no	no	no	yes	no	no	no	no	no	no	no	no	yes	metal or corrugated iron	earth/sand	bamboo with mud	1	Piped outside compound	Pit Latrine/traditional pit toilet	no	Wood	no	yes	3	1	0	0	0	1	yes	2
yes	30	Married	15	Muslim	no	.	.	yes	yes	3rd	House wife	farmer	7	yes	no	no	yes	no	no	no	yes	yes	no	no	no	no	no	no	no	no	yes	metal or corrugated iron	earth/sand	bamboo with mud	1	Piped outside compound	Pit Latrine/traditional pit toilet	no	Wood	no	yes	2	0	0	0	0	0	yes	1
yes	32	Married	20	Muslim	no	.	.	no	.	.	House wife	farmer	8	yes	no	no	yes	no	no	no	no	yes	no	no	no	no	no	no	no	no	yes	metal or corrugated iron	earth/sand	bamboo with mud	1	Piped outside compound	Pit Latrine/traditional pit toilet	no	Wood	no	yes	3	0	0	0	0	0	yes	1
yes	24	Married	16	Muslim	yes	yes	4th	no	.	.	House wife	farmer	4	yes	no	no	yes	no	no	no	no	no	no	no	no	no	no	no	no	no	yes	metal or corrugated iron	earth/sand	bamboo with mud	1	Piped outside compound	Pit Latrine/traditional pit toilet	no	Wood	no	yes	1	1	0	0	0	0	yes	1
yes	32	Married	16	Muslim	no	.	.	no	.	.	House wife	farmer	8	yes	no	no	no	no	no	no	no	yes	no	no	no	no	no	no	no	no	yes	metal or corrugated iron	earth/sand	bamboo with mud	1	Piped outside compound	Pit Latrine/traditional pit toilet	no	Wood	no	yes	3	1	0	0	0	1	yes	2
yes	18	Married	16	Muslim	yes	yes	8th	no	.	.	House wife	farmer	7	no	no	no	yes	yes	no	no	no	no	no	no	no	no	no	no	no	no	yes	wood	earth/sand	wood planks/shingles	2	Open Well	No facility/Bush/Field	.	Wood	no	yes	3	0	5	5	1	0	yes	1
yes	30	Married	20	Muslim	no	.	.	yes	no	.	House wife	farmer	8	no	no	no	yes	no	no	no	no	no	no	no	no	no	no	no	no	no	yes	wood	earth/sand	wood planks/shingles	1	Open Well	No facility/Bush/Field	.	Wood	no	yes	0	0	2	0	1	0	yes	1
yes	25	Married	19	Protestant	yes	yes	University/college diploma	yes	yes	12th	Trader/Merchant	farmer	4	yes	yes	no	yes	no	no	no	yes	yes	yes	no	no	no	no	no	no	no	yes	metal or corrugated iron	cement	dirt	2	Piped outside compound	Pit Latrine/traditional pit toilet	no	Wood	yes	yes	0	0	0	0	0	3	yes	0.5
yes	30	Married	24	Protestant	yes	yes	12th	yes	yes	University/college diploma	House wife	civil servant	4	yes	no	no	yes	no	no	no	yes	yes	yes	no	no	no	no	no	no	no	no	metal or corrugated iron	earth/sand	dirt	1	Piped outside compound	Pit Latrine/traditional pit toilet	no	Wood	yes	yes	0	0	0	3	0	0	yes	0.5
yes	25	Married	16	Protestant	no	.	.	yes	yes	4th	House wife	farmer	4	no	no	no	yes	no	no	no	yes	yes	yes	no	no	no	no	no	no	no	no	metal or corrugated iron	earth/sand	dirt	1	Protected Spring	Pit Latrine/traditional pit toilet	no	Wood	no	no	0	0	0	0	0	0	yes	1
yes	20	Married	15	Protestant	yes	yes	8th	yes	yes	4th	Trader/Merchant	Trader/Merchant	8	no	no	no	yes	no	no	no	no	yes	no	no	no	no	no	no	no	no	no	rustic mat	earth/sand	Cane/palm/trunks	1	Protected Spring	Pit Latrine/traditional pit toilet	no	Charcoal	no	yes	0	0	0	0	0	4	yes	0.5
yes	20	Married	18	Protestant	yes	yes	8th	yes	yes	11th	Trader/Merchant	Trader/Merchant	3	no	yes	yes	yes	no	no	no	yes	yes	yes	no	no	no	yes	no	no	no	no	metal or corrugated iron	wood	dirt	1	Piped outside compound	Pit Latrine/traditional pit toilet	no	Wood	yes	yes	2	0	0	0	0	2	yes	0.5
yes	19	Married	15	Muslim	no	.	.	yes	yes	6th	House wife	farmer	1	no	yes	no	yes	no	no	no	no	no	no	no	yes	no	no	no	no	no	yes	metal or corrugated iron	earth/sand	bamboo with mud	2	Piped outside compound	Pit Latrine/traditional pit toilet	no	Wood	yes	yes	1	0	0	0	0	0	yes	0.5
yes	25	Married	16	Muslim	yes	yes	5th	no	.	.	House wife	farmer	5	no	yes	no	yes	no	no	no	no	yes	yes	no	yes	no	no	no	no	no	yes	metal or corrugated iron	earth/sand	bamboo with mud	1	Piped outside compound	Pit Latrine/traditional pit toilet	no	Wood	no	yes	0	2	0	0	0	2	no	.
yes	23	Married	18	Muslim	no	.	.	no	.	.	House wife	farmer	4	no	no	no	yes	no	no	yes	no	yes	yes	no	no	no	no	no	no	no	yes	metal or corrugated iron	earth/sand	bamboo with mud	1	Piped outside compound	Pit Latrine/traditional pit toilet	no	Wood	no	no	0	0	0	0	0	0	no	.
yes	25	Married	15	Muslim	yes	yes	10th	yes	yes	10th	Trader/Merchant	Trader/Merchant	5	yes	yes	no	yes	no	no	no	yes	yes	yes	no	no	no	no	no	no	no	yes	metal or corrugated iron	earth/sand	bamboo with mud	1	Piped outside compound	Pit Latrine/traditional pit toilet	yes	Wood	yes	yes	0	0	1	0	0	0	no	.
yes	17	Married	15	Muslim	no	.	.	yes	yes	3rd	House wife	farmer	3	yes	yes	no	yes	no	no	no	no	yes	yes	no	yes	no	no	no	no	no	yes	metal or corrugated iron	dung	bamboo with mud	2	Piped outside compound	Pit Latrine/traditional pit toilet	no	Wood	no	yes	1	0	0	0	0	0	no	.
yes	30	Married	18	Protestant	yes	yes	6th	yes	yes	7th	House wife	farmer	6	yes	no	no	no	no	no	no	yes	yes	yes	no	no	no	no	no	no	no	no	thatch/grass/palm leaf	earth/sand	dirt	1	Piped outside compound	Pit Latrine/traditional pit toilet	no	Wood	yes	yes	1	0	0	0	0	0	yes	1
yes	16	Married	15	Protestant	no	.	.	yes	yes	8th	House wife	farmer	3	yes	yes	no	yes	no	no	no	yes	yes	yes	no	no	no	no	no	no	no	yes	metal or corrugated iron	earth/sand	dirt	1	Piped outside compound	Pit Latrine/traditional pit toilet	no	Wood	yes	no	0	0	0	0	0	0	yes	1
yes	30	Married	18	Protestant	yes	yes	4th	yes	yes	6th	House wife	farmer	7	yes	no	no	yes	no	no	no	yes	yes	yes	no	no	no	no	no	no	no	yes	thatch/grass/palm leaf	dung	Cane/palm/trunks	1	Protected Spring	Pit Latrine/traditional pit toilet	no	Wood	yes	yes	2	0	0	0	0	4	yes	1
yes	26	Married	20	Protestant	yes	yes	3rd	yes	yes	2nd	House wife	farmer	6	no	no	no	no	no	no	no	yes	yes	no	no	no	no	no	no	no	no	no	thatch/grass/palm leaf	palm/bamboo	dirt	1	Piped outside compound	Pit Latrine/traditional pit toilet	no	Wood	yes	no	0	0	0	0	0	0	yes	1.5
yes	30	Married	23	Protestant	no	.	.	yes	yes	7th	House wife	farmer	6	no	no	no	no	no	no	no	yes	yes	no	no	no	no	no	no	no	no	yes	thatch/grass/palm leaf	earth/sand	Cane/palm/trunks	1	Piped outside compound	Pit Latrine/traditional pit toilet	no	Wood	no	no	0	0	0	0	0	0	yes	4
yes	28	Married	18	Protestant	yes	yes	4th	yes	yes	3rd	House wife	farmer	5	no	no	no	yes	no	no	no	yes	yes	no	no	yes	no	no	no	no	no	yes	metal or corrugated iron	earth/sand	dirt	1	Piped outside compound	Pit Latrine/traditional pit toilet	no	Wood	yes	no	0	0	0	0	0	0	yes	1
yes	28	Married	18	Protestant	yes	yes	University/college diploma	yes	yes	10th	House wife	farmer	5	no	no	no	yes	no	no	no	yes	yes	yes	no	no	no	no	no	no	no	yes	metal or corrugated iron	cement	dirt	2	Piped outside compound	Pit Latrine/traditional pit toilet	no	Wood	yes	yes	1	0	0	0	0	7	yes	2
yes	25	Married	22	Protestant	no	.	.	yes	yes	3rd	House wife	farmer	4	no	no	no	yes	no	no	no	yes	yes	no	no	no	no	no	no	no	no	yes	thatch/grass/palm leaf	palm/bamboo	bamboo with mud	1	Piped outside compound	Pit Latrine/traditional pit toilet	no	Wood	yes	no	0	0	0	0	0	0	yes	1
yes	27	Married	19	Protestant	yes	yes	10th	yes	yes	University/college degree or higher	House wife	civil servant	9	yes	yes	no	yes	no	no	no	yes	yes	yes	no	no	no	no	no	no	no	yes	metal or corrugated iron	cement	dirt	2	Piped outside compound	Pit Latrine/traditional pit toilet	no	Wood	yes	yes	1	0	0	0	1	5	yes	0.5
yes	25	Married	22	Protestant	yes	yes	7th	yes	yes	University/college diploma	House wife	farmer	4	yes	yes	no	yes	no	no	no	yes	yes	yes	no	no	no	no	no	no	no	yes	metal or corrugated iron	earth/sand	dirt	2	Protected Spring	Pit Latrine/traditional pit toilet	no	Wood	yes	yes	1	0	0	0	0	0	yes	0.25
yes	28	Married	20	Protestant	yes	yes	11th	yes	yes	10th	House wife	farmer	4	yes	no	no	yes	no	no	no	no	yes	no	no	no	no	no	no	no	no	yes	thatch/grass/palm leaf	earth/sand	reused wood	1	Protected Spring	Pit Latrine/traditional pit toilet	yes	Wood	no	yes	1	0	0	0	0	0	yes	0.25
yes	20	Married	15	Protestant	no	.	.	yes	yes	3rd	House wife	farmer	6	no	no	no	yes	no	no	no	yes	yes	no	no	no	no	no	no	no	no	yes	thatch/grass/palm leaf	earth/sand	reused wood	1	Piped outside compound	Pit Latrine/traditional pit toilet	no	Wood	no	no	0	0	0	0	0	0	yes	0.25
yes	22	Married	18	Protestant	yes	yes	6th	yes	yes	6th	House wife	farmer	3	no	no	no	no	no	no	no	no	no	no	no	yes	no	no	no	no	no	yes	thatch/grass/palm leaf	earth/sand	Cane/palm/trunks	3	Piped outside compound	Pit Latrine/traditional pit toilet	no	Wood	no	no	0	0	0	0	0	0	yes	0.5
yes	26	Married	18	Protestant	yes	yes	9th	yes	yes	5th	House wife	farmer	4	no	yes	no	yes	no	no	no	no	yes	yes	no	yes	no	no	no	no	no	yes	thatch/grass/palm leaf	earth/sand	Cane/palm/trunks	2	Piped outside compound	Pit Latrine/traditional pit toilet	no	Wood	no	no	0	0	0	0	0	0	yes	0.5
yes	24	Married	15	Protestant	yes	yes	4th	yes	yes	5th	House wife	farmer	4	no	no	no	yes	no	no	no	no	no	no	no	yes	no	no	no	yes	no	yes	thatch/grass/palm leaf	earth/sand	Cane/palm/trunks	2	Piped outside compound	Pit Latrine/traditional pit toilet	no	Wood	no	no	0	0	0	0	0	0	yes	1
yes	20	Married	16	Protestant	yes	yes	4th	yes	yes	5th	House wife	farmer	3	yes	no	no	yes	no	no	no	no	no	no	no	no	no	no	no	no	no	yes	thatch/grass/palm leaf	earth/sand	Cane/palm/trunks	2	River	Pit Latrine/traditional pit toilet	no	Wood	no	no	0	0	0	0	0	0	yes	1
yes	20	Married	19	Protestant	yes	yes	University/college diploma	yes	yes	University/college degree or higher	House wife	civil servant	5	yes	yes	yes	yes	no	no	no	yes	yes	yes	no	no	no	no	no	no	no	no	metal or corrugated iron	cement	dirt	1	Piped outside compound	Pit Latrine/traditional pit toilet	no	Wood	yes	yes	0	0	0	0	0	2	yes	2
yes	18	Married	17	Protestant	yes	yes	10th	yes	yes	University/college diploma	House wife	farmer	3	yes	yes	yes	yes	no	no	no	yes	yes	yes	no	no	no	no	no	no	no	no	metal or corrugated iron	cement	dirt	1	Piped outside compound	Pit Latrine/traditional pit toilet	no	Wood	yes	yes	0	0	0	0	0	2	yes	1
yes	20	Married	18	Protestant	no	.	.	yes	yes	4th	House wife	farmer	5	no	no	no	no	no	no	no	yes	yes	yes	no	yes	no	no	no	no	no	yes	thatch/grass/palm leaf	earth/sand	Cane/palm/trunks	1	Piped outside compound	Pit Latrine/traditional pit toilet	no	Wood	no	no	0	0	0	0	0	0	yes	0.5
yes	25	Married	15	Protestant	no	.	.	yes	yes	8th	House wife	farmer	5	no	no	no	no	yes	no	no	no	yes	yes	no	no	no	no	no	no	no	yes	thatch/grass/palm leaf	earth/sand	dirt	1	Piped outside compound	Pit Latrine/traditional pit toilet	no	Wood	yes	yes	1	0	0	0	0	0	yes	0.5
yes	21	Married	19	Muslim	no	.	.	no	.	.	House wife	farmer	4	no	no	no	no	no	no	no	no	yes	no	no	no	no	no	no	no	no	yes	metal or corrugated iron	earth/sand	bamboo with mud	1	Piped outside compound	Pit Latrine/traditional pit toilet	no	Wood	no	yes	1	0	0	0	0	0	yes	0.5
yes	31	Married	20	Muslim	no	.	.	no	.	.	House wife	farmer	7	no	no	no	no	no	no	no	no	yes	no	no	no	no	no	no	no	no	yes	metal or corrugated iron	earth/sand	bamboo with mud	2	Piped outside compound	Pit Latrine/traditional pit toilet	no	Wood	no	yes	2	1	0	0	0	0	yes	1
yes	24	Married	20	Muslim	yes	yes	5th	yes	yes	5th	House wife	farmer	3	no	no	no	yes	no	no	no	no	yes	no	no	no	no	no	no	no	no	yes	metal or corrugated iron	earth/sand	bamboo with mud	1	Piped outside compound	Pit Latrine/traditional pit toilet	no	Wood	no	yes	1	0	0	1	0	0	yes	0.25
yes	35	Married	16	Muslim	no	.	.	yes	yes	4th	House wife	farmer	8	yes	yes	no	yes	no	no	no	no	yes	no	no	no	no	no	no	no	no	yes	metal or corrugated iron	earth/sand	bamboo with mud	1	Piped outside compound	Pit Latrine/traditional pit toilet	yes	Wood	no	yes	2	0	0	0	0	5	yes	2
yes	25	Married	20	Muslim	no	.	.	no	.	.	House wife	daily Laborer	9	yes	no	no	no	no	no	no	no	yes	no	no	no	no	no	no	no	no	yes	metal or corrugated iron	earth/sand	bamboo with mud	1	Piped outside compound	Pit Latrine/traditional pit toilet	yes	Wood	no	yes	1	1	0	0	0	3	no	.
yes	20	Married	16	Muslim	no	.	.	no	.	.	House wife	farmer	4	yes	no	no	no	no	no	no	no	no	no	no	no	no	no	no	no	no	no	metal or corrugated iron	earth/sand	bamboo with mud	1	Open Spring	Pit Latrine/traditional pit toilet	no	Wood	no	yes	1	0	0	0	0	0	yes	1
yes	27	Married	14	Muslim	no	.	.	no	.	.	House wife	farmer	7	no	no	no	yes	no	no	no	no	no	no	no	no	no	no	no	no	no	yes	metal or corrugated iron	earth/sand	bamboo with mud	1	Open Spring	Pit Latrine/traditional pit toilet	no	Wood	no	yes	0	3	0	2	0	0	yes	1
yes	25	Married	15	Protestant	yes	yes	11th	yes	yes	University/college diploma	House wife	Trader/Merchant	4	no	yes	no	yes	no	no	no	yes	yes	no	no	no	no	no	no	no	no	yes	metal or corrugated iron	earth/sand	dirt	2	Piped outside compound	Pit Latrine/traditional pit toilet	no	Wood	yes	yes	1	0	0	0	0	1	yes	0.5
yes	32	Married	19	Protestant	yes	yes	10th	yes	yes	7th	House wife	farmer	5	no	no	no	no	no	no	no	no	no	no	no	no	no	no	no	no	no	yes	thatch/grass/palm leaf	palm/bamboo	Cane/palm/trunks	1	Protected hand pump spring	Pit Latrine/traditional pit toilet	no	Wood	no	no	0	0	0	0	0	0	yes	0.25
yes	22	Married	15	Protestant	no	.	.	no	.	.	Trader/Merchant	farmer	4	no	no	no	no	no	no	no	yes	yes	yes	no	no	no	no	no	no	no	no	roofing shingles or plastic sheets	earth/sand	Cane/palm/trunks	1	Protected hand pump spring	Pit Latrine/traditional pit toilet	no	Wood	yes	no	0	0	0	0	0	0	yes	1
yes	18	Married	14	Protestant	no	.	.	yes	yes	7th	Trader/Merchant	farmer	3	no	no	no	yes	no	no	no	no	yes	no	no	no	no	no	no	no	no	no	metal or corrugated iron	earth/sand	dirt	2	Protected hand pump spring	Pit Latrine/traditional pit toilet	no	Wood	no	no	0	0	0	0	0	0	yes	0.5
yes	21	Married	18	Muslim	yes	no	.	no	.	.	House wife	Pastoralist	6	no	no	no	yes	no	no	yes	no	no	no	no	no	no	no	no	no	no	yes	rustic mat	earth/sand	Cane/palm/trunks	1	Open Well	No facility/Bush/Field	.	Wood	no	yes	3	2	9	0	4	0	no	.
yes	28	Married	20	Muslim	no	.	.	no	.	.	House wife	Pastoralist	3	no	no	no	yes	no	no	yes	no	no	no	no	no	no	no	no	no	no	yes	rustic mat	earth/sand	Cane/palm/trunks	1	Open Well	No facility/Bush/Field	.	Wood	no	yes	2	6	10	0	2	0	no	.
yes	29	Married	19	Muslim	no	.	.	no	.	.	House wife	Pastoralist	4	no	no	no	yes	yes	no	yes	no	no	no	no	no	no	no	no	no	no	yes	thatch/grass/palm leaf	earth/sand	Cane/palm/trunks	1	Open Well	No facility/Bush/Field	.	Wood	no	yes	6	6	8	0	7	0	no	.
yes	31	Married	22	Muslim	no	.	.	no	.	.	Pastoralist	Pastoralist	6	no	no	no	no	yes	no	yes	no	no	no	no	no	no	no	no	no	no	yes	thatch/grass/palm leaf	earth/sand	Cane/palm/trunks	1	Open Well	No facility/Bush/Field	.	Wood	no	yes	2	3	10	0	3	0	no	.
yes	27	Married	17	Muslim	yes	no	.	no	.	.	House wife	Pastoralist	5	no	no	no	no	no	no	no	no	no	no	no	no	no	no	no	no	no	no	thatch/grass/palm leaf	earth/sand	Cane/palm/trunks	1	Open Well	No facility/Bush/Field	.	Wood	no	yes	5	0	30	0	0	0	no	.
yes	23	Married	18	Muslim	yes	no	.	no	.	.	House wife	Pastoralist	3	no	no	no	no	no	no	no	no	no	no	no	no	no	no	no	no	no	no	thatch/grass/palm leaf	earth/sand	Cane/palm/trunks	1	Open Well	No facility/Bush/Field	.	Wood	no	yes	0	0	15	0	3	0	no	.
yes	38	Married	19	Muslim	no	.	.	no	.	.	House wife	Pastoralist	8	no	no	no	yes	no	no	no	no	no	no	no	no	no	no	no	no	no	no	thatch/grass/palm leaf	earth/sand	Cane/palm/trunks	1	Open Well	No facility/Bush/Field	.	Wood	no	yes	0	0	15	10	5	0	no	.
yes	32	Married	20	Muslim	no	.	.	no	.	.	House wife	Pastoralist	6	no	no	no	no	no	no	no	no	no	no	no	no	no	no	no	no	no	no	thatch/grass/palm leaf	earth/sand	Cane/palm/trunks	1	Open Well	No facility/Bush/Field	.	Wood	no	yes	2	0	20	10	2	0	no	.
yes	25	Married	21	Muslim	no	.	.	no	.	.	House wife	Pastoralist	3	no	no	no	yes	no	no	yes	no	no	no	no	no	no	no	no	no	no	no	thatch/grass/palm leaf	earth/sand	Cane/palm/trunks	1	Open Well	No facility/Bush/Field	.	Wood	no	yes	2	1	15	15	3	0	no	.
yes	25	Married	18	Muslim	no	.	.	yes	yes	5th	House wife	Pastoralist	4	no	no	no	yes	no	no	no	no	no	no	no	no	no	no	no	no	no	yes	thatch/grass/palm leaf	earth/sand	Cane/palm/trunks	1	Open Well	No facility/Bush/Field	.	Wood	no	yes	0	0	20	0	0	0	no	.
yes	29	Married	20	Muslim	no	.	.	no	.	.	House wife	Pastoralist	7	no	no	no	no	no	no	no	no	no	no	no	no	no	no	no	no	no	yes	thatch/grass/palm leaf	earth/sand	Cane/palm/trunks	1	Open Well	No facility/Bush/Field	.	Wood	no	yes	0	0	25	5	0	0	no	.
yes	26	Married	18	Muslim	no	.	.	yes	yes	4th	Pastoralist	Pastoralist	5	no	no	no	yes	no	no	no	no	no	no	no	no	no	no	no	no	no	yes	thatch/grass/palm leaf	earth/sand	Cane/palm/trunks	1	Open Spring	No facility/Bush/Field	.	Wood	no	yes	3	0	40	5	2	0	no	.
yes	22	Married	18	Muslim	yes	yes	5th	no	.	.	House wife	Pastoralist	3	no	no	no	yes	no	no	yes	no	no	no	no	no	no	no	no	no	no	yes	thatch/grass/palm leaf	earth/sand	Cane/palm/trunks	1	Open Well	No facility/Bush/Field	.	Wood	no	yes	0	0	50	6	2	0	no	.
yes	33	Married	15	Muslim	no	.	.	no	.	.	Agro-pastoralist	Agro-pastoralist	7	no	no	no	no	no	no	no	no	no	no	no	no	no	no	no	no	no	no	thatch/grass/palm leaf	earth/sand	wood planks/shingles	1	Open Spring	No facility/Bush/Field	.	Wood	no	yes	0	0	30	0	0	0	yes	0.25
yes	26	Married	15	Muslim	no	.	.	yes	yes	University/college diploma	Agro-pastoralist	civil servant	7	no	no	no	no	no	no	no	no	no	no	no	no	no	no	no	no	no	no	thatch/grass/palm leaf	earth/sand	wood planks/shingles	1	Open Well	No facility/Bush/Field	.	Wood	no	yes	1	0	5	0	0	0	yes	1
yes	33	Married	20	Muslim	no	.	.	no	.	.	Farmer	farmer	1	no	no	no	no	no	no	no	no	no	no	no	no	no	no	no	no	no	yes	thatch/grass/palm leaf	earth/sand	wood planks/shingles	2	Open Well	No facility/Bush/Field	.	Wood	no	no	0	0	0	0	0	0	yes	1
yes	30	Married	18	Muslim	no	.	.	no	.	.	House wife	Agro-pastoralist	10	no	no	no	no	no	no	no	no	no	no	no	no	no	no	no	no	no	no	wood	earth/sand	wood planks/shingles	1	Open Well	No facility/Bush/Field	.	Wood	no	no	0	0	0	0	0	0	yes	2
yes	28	Married	18	Muslim	yes	yes	5th	yes	yes	8th	House wife	civil servant	5	no	yes	no	yes	no	no	no	no	no	no	no	no	no	no	no	no	no	yes	thatch/grass/palm leaf	earth/sand	Cane/palm/trunks	1	Open Spring	No facility/Bush/Field	.	Wood	no	yes	0	0	12	0	1	0	no	.
yes	34	Widowed	20	Muslim	no	.	.	no	.	.	Pastoralist	Pastoralist	5	no	no	no	yes	no	no	no	no	yes	no	no	no	no	no	no	no	no	yes	thatch/grass/palm leaf	earth/sand	Cane/palm/trunks	1	Open Well	No facility/Bush/Field	.	Wood	no	yes	10	10	5	0	0	0	no	.
yes	28	Married	20	Muslim	no	.	.	no	.	.	Pastoralist	Pastoralist	7	no	no	no	yes	no	no	yes	no	yes	yes	no	no	no	no	no	no	no	yes	thatch/grass/palm leaf	earth/sand	Cane/palm/trunks	1	Open Well	No facility/Bush/Field	.	Wood	no	yes	4	8	50	28	2	0	no	.
yes	38	Married	15	Muslim	no	.	.	no	.	.	House wife	Pastoralist	10	no	no	no	yes	no	no	no	no	no	no	no	no	no	no	no	no	no	no	thatch/grass/palm leaf	earth/sand	Cane/palm/trunks	1	Open Spring	No facility/Bush/Field	.	Wood	no	yes	0	0	30	10	1	0	no	.
yes	27	Married	25	Muslim	yes	yes	5th	yes	yes	5th	House wife	Pastoralist	3	no	no	no	no	no	no	yes	no	no	no	no	yes	no	no	no	no	no	yes	thatch/grass/palm leaf	earth/sand	Cane/palm/trunks	1	Open Spring	No facility/Bush/Field	.	Wood	no	yes	3	0	35	18	1	0	yes	1
yes	21	Married	14	Muslim	no	.	.	no	.	.	Agro-pastoralist	Agro-pastoralist	9	no	yes	no	no	yes	no	no	yes	yes	yes	no	no	no	no	no	no	no	yes	wood	wood	bamboo with mud	4	Open Well	Pit Latrine/traditional pit toilet	yes	Wood	no	yes	0	0	40	4	1	0	yes	1
yes	19	Married	18	Muslim	yes	yes	9th	yes	yes	University/college diploma	House wife	civil servant	15	yes	yes	no	no	yes	no	yes	yes	yes	no	no	no	no	no	no	no	no	yes	wood	wood	bamboo with mud	4	Open Well	No facility/Bush/Field	.	Wood	no	yes	0	0	10	0	6	0	no	.
yes	25	Married	15	Muslim	no	.	.	no	.	.	Farmer	farmer	6	no	no	no	no	no	no	no	no	no	no	no	no	no	no	no	no	no	yes	wood	earth/sand	bamboo with mud	1	Covered Well	No facility/Bush/Field	.	Wood	no	yes	1	2	3	0	0	0	yes	0.5
yes	17	Married	15	Muslim	yes	yes	6th	no	.	.	Agro-pastoralist	Agro-pastoralist	10	yes	no	no	no	yes	no	no	no	yes	yes	no	no	no	no	no	no	no	yes	wood	earth/sand	Cane/palm/trunks	3	Covered Well	No facility/Bush/Field	.	Wood	no	yes	0	0	10	0	1	0	yes	1
yes	20	Married	18	Muslim	yes	yes	8th	no	.	.	House wife	farmer	3	no	no	no	no	no	no	no	no	no	no	no	yes	no	no	no	no	no	yes	wood	earth/sand	wood planks/shingles	2	Open Well	No facility/Bush/Field	.	Wood	no	no	0	0	0	0	0	0	yes	1
yes	30	Married	20	Muslim	no	.	.	yes	no	.	House wife	farmer	8	no	no	no	no	no	no	no	no	no	no	no	no	no	no	no	no	no	yes	wood	earth/sand	wood planks/shingles	2	Open Well	No facility/Bush/Field	.	Wood	no	yes	0	0	2	0	1	0	yes	1
yes	20	Married	28	Muslim	no	.	.	no	.	.	House wife	Pastoralist	7	no	no	no	yes	no	no	no	no	no	no	no	no	no	no	no	no	no	no	thatch/grass/palm leaf	earth/sand	Cane/palm/trunks	1	Open Well	No facility/Bush/Field	.	Wood	no	yes	2	2	30	10	5	0	no	.
yes	35	Married	18	Muslim	no	.	.	no	.	.	Pastoralist	Pastoralist	6	no	no	no	yes	no	no	yes	no	no	yes	no	no	no	no	no	no	no	no	thatch/grass/palm leaf	earth/sand	No walls	1	Open Well	No facility/Bush/Field	.	Wood	no	yes	5	0	42	14	6	0	no	.
yes	30	Married	18	Muslim	no	.	.	no	.	.	House wife	Pastoralist	4	no	no	no	yes	no	no	yes	no	no	no	no	no	no	no	no	no	no	yes	thatch/grass/palm leaf	earth/sand	Cane/palm/trunks	1	Open Spring	No facility/Bush/Field	.	Wood	no	yes	0	0	42	23	2	0	no	.
yes	25	Married	19	Muslim	no	.	.	yes	yes	4th	House wife	Pastoralist	4	no	no	no	no	no	no	no	no	no	no	no	no	no	no	no	no	no	yes	thatch/grass/palm leaf	earth/sand	Cane/palm/trunks	1	Open Well	No facility/Bush/Field	.	Wood	no	yes	0	0	4	0	2	0	yes	1
yes	22	Married	16	Muslim	yes	no	.	yes	no	.	Student	Pastoralist	9	no	yes	no	no	no	no	no	no	no	no	no	yes	no	no	no	no	no	yes	thatch/grass/palm leaf	earth/sand	Cane/palm/trunks	3	Open Well	Pit Latrine/traditional pit toilet	no	Wood	no	yes	0	0	40	13	1	0	yes	1
yes	28	Married	18	Muslim	no	.	.	no	.	.	House wife	Pastoralist	7	no	no	no	yes	no	no	no	no	no	no	no	no	no	no	no	no	no	yes	wood	earth/sand	Cane/palm/trunks	1	Open Well	No facility/Bush/Field	.	Wood	no	yes	1	3	30	7	1	0	no	.
yes	25	Married	20	Muslim	no	.	.	no	.	.	House wife	Pastoralist	7	no	no	no	yes	no	no	no	no	no	no	no	no	no	no	no	no	no	yes	wood	earth/sand	Cane/palm/trunks	1	Open Well	No facility/Bush/Field	.	Wood	no	no	0	0	0	0	0	0	yes	1
yes	25	Married	19	Muslim	no	.	.	yes	yes	8th	House wife	civil servant	4	no	yes	no	yes	no	no	yes	no	no	yes	no	no	no	no	no	no	no	yes	thatch/grass/palm leaf	earth/sand	reused wood	3	River	No facility/Bush/Field	.	Wood	yes	yes	5	2	7	3	1	0	yes	1
yes	32	Married	16	Muslim	yes	no	.	no	.	.	House wife	farmer	10	no	yes	no	yes	no	no	yes	no	no	no	no	no	no	no	no	no	no	yes	thatch/grass/palm leaf	earth/sand	wood planks/shingles	4	Rainwater	No facility/Bush/Field	.	Wood	no	no	0	0	0	0	0	0	yes	1
yes	30	Married	19	Muslim	no	.	.	no	.	.	House wife	farmer	8	no	no	no	yes	no	no	yes	no	no	no	no	no	no	no	no	no	no	yes	thatch/grass/palm leaf	earth/sand	Cane/palm/trunks	2	Protected hand pump spring	No facility/Bush/Field	.	Wood	no	yes	25	10	14	6	6	0	no	.
yes	19	Married	18	Muslim	no	.	.	yes	yes	8th	House wife	civil servant	4	no	no	no	yes	no	no	yes	no	no	no	no	no	no	no	no	no	no	yes	rustic mat	earth/sand	Cane/palm/trunks	2	Protected hand pump spring	Pit Latrine/traditional pit toilet	yes	Wood	yes	yes	0	0	20	5	3	0	no	.
yes	20	Married	18	Muslim	yes	no	.	yes	yes	12th	Civil Servant	civil servant	6	yes	no	no	yes	no	no	yes	no	no	no	no	no	no	no	no	no	no	yes	wood	earth/sand	wood planks/shingles	1	Open Well	No facility/Bush/Field	.	Wood	yes	yes	0	0	5	4	1	0	yes	1
yes	35	Married	25	Muslim	no	.	.	yes	yes	8th	House wife	farmer	8	no	no	no	no	no	no	no	no	no	no	no	yes	no	no	no	no	no	no	wood	earth/sand	wood planks/shingles	1	Open Well	No facility/Bush/Field	.	Wood	no	yes	0	0	19	2	1	0	no	.
yes	25	Married	18	Muslim	no	.	.	no	.	.	House wife	farmer	7	no	no	no	yes	no	no	no	no	yes	no	no	no	no	no	no	no	no	yes	metal or corrugated iron	earth/sand	bamboo with mud	1	Piped outside compound	Pit Latrine/traditional pit toilet	no	Wood	no	yes	2	0	0	0	0	0	yes	1
yes	27	Married	20	Muslim	no	.	.	yes	no	.	House wife	farmer	6	no	yes	no	yes	no	no	no	yes	yes	no	no	no	no	no	no	no	no	yes	metal or corrugated iron	earth/sand	bamboo with mud	1	Piped outside compound	Pit Latrine/traditional pit toilet	no	Wood	no	yes	1	1	0	1	0	1	yes	1
yes	24	Married	18	Muslim	yes	yes	10th	yes	yes	4th	House wife	Trader/Merchant	4	yes	yes	no	yes	no	no	no	yes	yes	yes	no	no	no	no	no	no	no	yes	metal or corrugated iron	earth/sand	bamboo with mud	1	Piped outside compound	Ventilated improved pit latrine (VIP)	no	Wood	yes	no	0	0	0	0	0	0	yes	0.5
yes	21	Married	18	Muslim	no	.	.	no	.	.	House wife	farmer	3	no	no	no	yes	no	no	no	no	yes	no	no	no	no	no	no	no	no	yes	metal or corrugated iron	earth/sand	bamboo with mud	1	Piped outside compound	Pit Latrine/traditional pit toilet	no	Wood	no	yes	1	0	0	0	0	0	yes	0.5
yes	24	Married	20	Muslim	no	.	.	no	.	.	House wife	farmer	4	no	no	no	no	no	no	no	no	yes	no	no	no	no	no	no	no	no	yes	metal or corrugated iron	earth/sand	bamboo with mud	1	Piped outside compound	Pit Latrine/traditional pit toilet	no	Wood	no	yes	1	0	0	0	0	0	no	.
yes	29	Married	20	Muslim	no	.	.	no	.	.	House wife	farmer	6	no	yes	no	yes	no	no	no	yes	yes	yes	no	no	no	no	no	no	no	yes	metal or corrugated iron	earth/sand	bamboo with mud	2	Piped outside compound	Pit Latrine/traditional pit toilet	no	Wood	yes	yes	2	0	0	1	0	0	yes	1
yes	21	Married	17	Muslim	yes	yes	4th	no	.	.	House wife	farmer	4	no	no	no	no	no	no	no	no	yes	no	no	no	no	no	no	no	no	yes	metal or corrugated iron	earth/sand	bamboo with mud	1	Piped outside compound	Pit Latrine/traditional pit toilet	no	Wood	no	yes	1	2	0	1	0	0	yes	0.5
yes	21	Married	19	Muslim	yes	yes	5th	yes	yes	3rd	House wife	farmer	3	no	no	no	no	no	no	no	no	yes	no	no	no	no	no	no	no	no	yes	metal or corrugated iron	earth/sand	bamboo with mud	1	Piped outside compound	Pit Latrine/traditional pit toilet	no	Wood	no	yes	1	0	0	0	0	0	yes	0.25
yes	25	Married	20	Muslim	no	.	.	no	.	.	House wife	farmer	2	no	no	no	no	no	no	no	no	yes	no	no	no	no	no	no	no	no	yes	metal or corrugated iron	earth/sand	bamboo with mud	1	Piped outside compound	Pit Latrine/traditional pit toilet	no	Wood	no	yes	1	1	0	0	0	0	yes	0.25
yes	18	Married	16	Muslim	yes	yes	8th	no	.	.	House wife	farmer	7	no	no	no	yes	yes	no	no	no	no	no	no	no	no	no	no	no	no	yes	wood	earth/sand	wood planks/shingles	2	Open Well	No facility/Bush/Field	.	Wood	no	yes	3	0	5	5	1	0	yes	1
yes	20	Married	18	Muslim	yes	yes	8th	no	.	.	House wife	farmer	3	no	no	no	no	no	no	no	no	no	no	no	yes	no	no	no	no	no	yes	wood	earth/sand	wood planks/shingles	2	Open Well	No facility/Bush/Field	.	Wood	no	no	0	0	0	0	0	0	yes	1
yes	25	Married	17	Protestant	yes	yes	9th	yes	yes	10th	House wife	farmer	4	no	no	no	yes	no	no	no	yes	yes	yes	no	no	no	no	no	no	no	yes	thatch/grass/palm leaf	earth/sand	stone with mud	1	Piped outside compound	Pit Latrine/traditional pit toilet	yes	Wood	no	no	0	0	0	0	0	0	yes	0.075
yes	22	Married	15	Protestant	yes	yes	10th	yes	yes	7th	House wife	farmer	5	no	no	no	yes	no	no	no	no	yes	no	no	no	no	no	no	no	no	yes	thatch/grass/palm leaf	earth/sand	stone with mud	1	Piped outside compound	Pit Latrine/traditional pit toilet	no	Wood	yes	no	0	0	0	0	0	0	yes	0.075
yes	22	Married	17	Protestant	yes	yes	9th	yes	yes	9th	House wife	farmer	3	yes	no	no	yes	no	no	no	yes	yes	yes	no	no	no	no	no	no	no	yes	thatch/grass/palm leaf	earth/sand	stone with mud	1	Piped outside compound	Pit Latrine/traditional pit toilet	no	Wood	yes	no	0	0	0	0	0	0	yes	0.075
yes	20	Married	15	Protestant	yes	yes	7th	yes	yes	5th	House wife	farmer	5	yes	no	no	yes	no	no	no	yes	yes	no	no	no	no	no	no	no	no	yes	metal or corrugated iron	earth/sand	stone with mud	1	Piped outside compound	Pit Latrine/traditional pit toilet	no	Wood	yes	yes	0	0	0	0	0	1	yes	0.075
yes	25	Married	14	Protestant	yes	yes	7th	yes	yes	12th	House wife	daily Laborer	4	yes	no	no	yes	no	no	no	yes	yes	yes	no	no	no	no	no	no	no	yes	metal or corrugated iron	earth/sand	stone with mud	1	Piped outside compound	Pit Latrine/traditional pit toilet	no	Wood	yes	yes	3	0	1	1	0	4	yes	0.025
yes	20	Married	17	Protestant	yes	yes	4th	yes	yes	11th	House wife	farmer	3	no	no	no	yes	no	no	no	yes	yes	yes	no	no	no	no	no	no	no	yes	metal or corrugated iron	earth/sand	stone with mud	2	Piped outside compound	Pit Latrine/traditional pit toilet	no	Wood	yes	yes	2	0	0	0	0	2	yes	0.025
yes	30	Married	15	Protestant	yes	yes	5th	yes	yes	4th	House wife	farmer	5	no	no	no	no	no	no	no	no	yes	no	no	no	no	no	no	no	no	yes	metal or corrugated iron	earth/sand	stone with mud	1	Piped outside compound	Pit Latrine/traditional pit toilet	no	Wood	no	no	0	0	0	0	0	0	yes	0.025
yes	35	Married	16	Muslim	yes	yes	4th	no	.	.	House wife	no work	11	no	no	no	yes	no	no	no	no	no	no	no	no	no	no	no	yes	no	yes	thatch/grass/palm leaf	wood	bamboo with mud	2	Covered Well	No facility/Bush/Field	.	Wood	yes	yes	3	7	3	4	1	2	no	.
yes	41	Married	21	Muslim	no	.	.	no	.	.	House wife	farmer	7	no	no	no	yes	no	no	no	no	no	no	no	no	no	no	no	no	no	yes	thatch/grass/palm leaf	wood	bamboo with mud	1	Open Well	No facility/Bush/Field	.	Wood	no	no	0	0	0	0	0	0	no	.
yes	41	Married	16	Muslim	no	.	.	no	.	.	House wife	daily Laborer	11	no	no	no	yes	no	no	no	no	no	no	no	no	no	no	no	no	no	yes	thatch/grass/palm leaf	earth/sand	No walls	2	Open Well	No facility/Bush/Field	.	Wood	yes	no	0	0	0	0	0	0	yes	2
yes	36	Married	19	Muslim	no	.	.	yes	yes	4th	House wife	farmer	4	no	no	no	yes	no	no	no	no	no	no	no	no	no	no	no	no	no	no	thatch/grass/palm leaf	earth/sand	No walls	1	Open Well	No facility/Bush/Field	.	Wood	yes	no	0	0	0	0	0	0	yes	2
yes	24	Married	15	Protestant	yes	yes	7th	yes	yes	8th	House wife	farmer	4	no	no	no	yes	no	no	no	yes	yes	no	no	no	no	no	no	no	no	yes	thatch/grass/palm leaf	earth/sand	stone with mud	1	Piped outside compound	Pit Latrine/traditional pit toilet	yes	Wood	yes	yes	1	0	0	0	0	3	yes	0.025
yes	25	Married	17	Muslim	no	.	.	no	.	.	House wife	daily Laborer	5	no	no	no	yes	no	no	no	no	no	no	no	no	no	no	no	no	no	yes	roofing shingles or plastic sheets	earth/sand	wood planks/shingles	1	Other	No facility/Bush/Field	.	Wood	yes	yes	0	0	4	0	0	0	yes	1
yes	30	Married	18	Muslim	yes	no	.	yes	no	.	House wife	no work	8	no	no	no	yes	no	no	no	no	no	no	no	no	no	no	no	no	no	yes	thatch/grass/palm leaf	wood	bamboo with mud	2	Other	No facility/Bush/Field	.	Wood	no	yes	0	0	0	0	4	0	yes	1
yes	32	Married	20	Muslim	no	.	.	yes	yes	8th	House wife	daily Laborer	7	no	no	no	no	no	no	no	no	no	no	no	no	no	no	no	no	no	no	wood planks	wood	bamboo with mud	1	Other	No facility/Bush/Field	.	Wood	no	yes	2	5	40	24	2	0	yes	1
yes	18	Married	15	Muslim	no	.	.	yes	yes	9th	House wife	Non-governemnt employee	3	no	no	no	yes	no	no	no	no	no	no	no	no	no	no	no	no	no	no	wood planks	earth/sand	bamboo with mud	1	Pond/Lake/Dam	No facility/Bush/Field	.	Wood	no	yes	0	0	1	0	0	0	no	.
yes	18	Married	17	Muslim	no	.	.	yes	yes	4th	House wife	daily Laborer	3	no	no	no	yes	no	no	no	no	no	no	no	no	no	no	no	no	no	no	No roof	earth/sand	No walls	1	Pond/Lake/Dam	No facility/Bush/Field	.	Wood	no	no	0	0	0	0	0	0	no	.
yes	25	Married	19	Muslim	yes	yes	6th	yes	yes	8th	House wife	farmer	5	yes	no	no	yes	no	no	no	no	yes	yes	no	yes	no	no	no	no	no	yes	metal or corrugated iron	earth/sand	bamboo with mud	1	Piped outside compound	Pit Latrine/traditional pit toilet	yes	Wood	no	yes	1	0	0	0	0	1	yes	0.25
yes	20	Married	18	Muslim	no	.	.	yes	yes	6th	House wife	farmer	3	yes	yes	no	yes	no	no	no	yes	yes	yes	no	yes	no	yes	no	no	no	yes	metal or corrugated iron	cement	bamboo with mud	2	Piped outside compound	Pit Latrine/traditional pit toilet	no	Wood	yes	yes	2	0	2	0	0	0	yes	0.25
yes	30	Married	15	Muslim	no	.	.	no	.	.	House wife	farmer	9	yes	no	no	yes	no	no	no	no	yes	yes	no	no	no	no	no	no	no	yes	metal or corrugated iron	earth/sand	bamboo with mud	1	Piped outside compound	Pit Latrine/traditional pit toilet	no	Wood	no	no	0	0	0	0	0	0	yes	0.5
yes	20	Married	16	Muslim	no	.	.	yes	yes	6th	House wife	farmer	6	no	no	no	yes	no	no	no	no	yes	no	no	no	no	no	no	no	no	yes	metal or corrugated iron	earth/sand	bamboo with mud	1	Piped outside compound	Pit Latrine/traditional pit toilet	no	Wood	no	no	0	0	0	0	0	0	yes	0.5
yes	24	Married	16	Muslim	yes	no	.	yes	yes	10th	House wife	no work	5	yes	no	no	yes	no	no	yes	no	yes	no	no	no	no	no	no	no	no	yes	metal or corrugated iron	earth/sand	bamboo with mud	1	Piped outside compound	Pit Latrine/traditional pit toilet	yes	Wood	no	yes	2	0	0	0	0	0	yes	0.75
yes	17	Married	14	Protestant	yes	yes	4th	yes	yes	7th	House wife	farmer	4	no	no	no	yes	no	no	no	no	no	no	no	yes	no	no	no	no	no	yes	thatch/grass/palm leaf	earth/sand	bamboo with mud	1	Piped outside compound	Pit Latrine/traditional pit toilet	no	Wood	yes	yes	1	0	0	0	0	0	yes	0.5
yes	22	Married	15	Protestant	yes	yes	7th	yes	yes	3rd	House wife	farmer	4	no	no	no	yes	no	no	no	no	no	no	no	yes	no	no	no	no	no	yes	thatch/grass/palm leaf	earth/sand	bamboo with mud	1	Piped outside compound	Pit Latrine/traditional pit toilet	no	Wood	no	yes	1	1	0	0	0	0	yes	1
yes	27	Married	17	Protestant	yes	yes	11th	yes	yes	University/college diploma	House wife	civil servant	5	yes	no	no	yes	no	no	no	yes	yes	yes	no	yes	no	no	no	no	no	yes	metal or corrugated iron	cement	dirt	2	Piped outside compound	Pit Latrine/traditional pit toilet	no	Wood	yes	yes	2	2	0	0	0	1	yes	2
yes	22	Married	18	Protestant	yes	yes	12th	yes	yes	University/college diploma	House wife	farmer	4	no	no	no	yes	no	no	no	no	no	no	no	no	no	no	no	no	no	yes	wood	earth/sand	bamboo with mud	2	Piped outside compound	Pit Latrine/traditional pit toilet	no	Wood	yes	yes	2	2	0	0	0	3	yes	1.5
yes	30	Married	18	Protestant	yes	yes	4th	yes	yes	10th	House wife	farmer	5	no	no	no	yes	no	no	no	yes	yes	no	no	no	no	no	no	no	no	yes	thatch/grass/palm leaf	earth/sand	bamboo with mud	1	Protected Spring	Pit Latrine/traditional pit toilet	no	Wood	yes	yes	3	0	0	0	0	4	yes	0.25
yes	25	Married	18	Protestant	yes	yes	9th	yes	yes	8th	House wife	farmer	4	yes	yes	no	yes	no	no	no	yes	yes	yes	no	no	no	no	no	no	no	yes	thatch/grass/palm leaf	earth/sand	dirt	1	Protected Spring	Pit Latrine/traditional pit toilet	no	Wood	yes	yes	2	0	0	0	0	2	yes	0.25
yes	27	Married	19	Muslim	no	.	.	yes	yes	10th	House wife	daily Laborer	4	no	no	no	yes	no	no	no	yes	yes	no	no	no	no	no	no	no	no	yes	thatch/grass/palm leaf	earth/sand	other	1	Open Well	No facility/Bush/Field	.	Wood	no	yes	2	0	12	9	1	0	yes	2
yes	35	Married	20	Protestant	no	.	.	yes	yes	4th	Farmer	farmer	6	yes	no	no	yes	no	no	no	yes	yes	yes	no	no	no	no	no	no	no	yes	metal or corrugated iron	dung	cement	2	Piped outside compound	Pit Latrine/traditional pit toilet	no	Wood	yes	yes	2	0	0	0	0	0	yes	4
yes	38	Married	15	Protestant	no	.	.	yes	yes	4th	Trader/Merchant	Trader/Merchant	12	yes	no	no	yes	no	no	no	yes	yes	yes	no	no	no	no	no	no	no	yes	metal or corrugated iron	dung	cement	3	Piped outside compound	Pit Latrine/traditional pit toilet	no	Wood	yes	yes	3	0	0	0	0	6	yes	10
yes	18	Married	15	Protestant	yes	yes	2nd	yes	yes	University/college diploma	House wife	farmer	3	no	no	no	yes	no	no	no	yes	yes	no	no	no	no	no	no	no	no	yes	thatch/grass/palm leaf	earth/sand	Cane/palm/trunks	1	Piped outside compound	Pit Latrine/traditional pit toilet	no	Wood	yes	no	0	0	0	0	0	0	yes	1
yes	20	Widowed	19	Protestant	yes	yes	5th	yes	.	.	House wife	farmer	6	no	no	no	yes	no	no	no	yes	yes	yes	no	no	no	no	no	no	no	no	metal or corrugated iron	earth/sand	dirt	2	Piped outside compound	Pit Latrine/traditional pit toilet	no	Wood	yes	yes	1	0	0	0	0	6	yes	1
yes	30	Married	21	Muslim	no	.	.	yes	yes	5th	House wife	daily Laborer	7	no	yes	no	yes	no	no	no	no	no	no	no	yes	no	no	no	no	no	yes	wood	earth/sand	stone with mud	2	Open Well	No facility/Bush/Field	.	Wood	yes	yes	3	1	15	8	0	0	no	.
yes	35	Married	20	Muslim	no	.	.	no	.	.	House wife	farmer	6	no	no	no	yes	no	no	no	no	no	no	no	no	no	no	no	yes	no	yes	thatch/grass/palm leaf	earth/sand	No walls	2	Covered Well	No facility/Bush/Field	.	Wood	yes	no	0	0	0	0	0	0	yes	2
yes	40	Married	20	Muslim	no	.	.	yes	no	.	House wife	daily Laborer	5	no	no	no	yes	no	no	no	no	no	no	no	no	no	no	no	no	no	yes	thatch/grass/palm leaf	earth/sand	other	2	Open Well	No facility/Bush/Field	.	Wood	yes	yes	3	2	10	8	1	0	yes	1
yes	40	Married	25	Muslim	no	.	.	no	.	.	House wife	daily Laborer	4	no	no	no	yes	no	no	no	no	no	no	no	no	no	no	no	no	no	yes	thatch/grass/palm leaf	earth/sand	other	2	Open Well	No facility/Bush/Field	.	Wood	yes	no	0	0	0	0	0	0	yes	8
yes	29	Married	22	Protestant	yes	yes	Technical/vocational certificate	yes	yes	Technical/vocational certificate	House wife	civil servant	4	no	no	no	yes	no	no	no	no	yes	yes	no	no	no	no	no	no	no	yes	thatch/grass/palm leaf	earth/sand	bamboo with mud	2	Piped outside compound	Pit Latrine/traditional pit toilet	no	Wood	yes	yes	2	0	0	0	0	2	yes	1
yes	25	Married	15	Protestant	yes	yes	6th	yes	yes	10th	House wife	farmer	5	no	no	no	yes	no	no	no	yes	yes	yes	no	no	no	no	no	no	no	yes	thatch/grass/palm leaf	earth/sand	bamboo with mud	2	Piped outside compound	Pit Latrine/traditional pit toilet	no	Wood	yes	no	0	0	0	0	0	0	yes	1
yes	27	Married	18	Protestant	yes	yes	9th	yes	yes	10th	House wife	farmer	6	no	no	no	yes	no	no	no	no	no	yes	no	yes	no	no	no	no	no	yes	metal or corrugated iron	earth/sand	Cane/palm/trunks	2	Piped outside compound	Pit Latrine/traditional pit toilet	no	Wood	yes	yes	1	1	0	0	0	2	yes	1
yes	25	Married	18	Protestant	yes	yes	University/college diploma	yes	yes	University/college diploma	Civil Servant	Trader/Merchant	6	no	no	no	yes	no	no	no	yes	yes	yes	no	yes	no	no	no	no	no	yes	metal or corrugated iron	cement	dirt	3	Piped outside compound	Pit Latrine/traditional pit toilet	no	Wood	yes	yes	3	1	0	0	0	1	yes	1.5
yes	38	Married	17	Muslim	yes	yes	4th	no	.	.	House wife	farmer	10	no	no	no	yes	no	no	no	no	yes	no	no	yes	no	no	no	no	no	yes	thatch/grass/palm leaf	earth/sand	bamboo with mud	2	Open Well	No facility/Bush/Field	.	Wood	no	yes	3	2	15	10	1	0	yes	2
yes	32	Widowed	20	Muslim	yes	yes	8th	no	.	.	House wife	daily Laborer	6	no	no	no	yes	no	no	no	no	no	no	no	yes	no	no	no	no	no	yes	wood planks	earth/sand	wood planks/shingles	3	Open Well	No facility/Bush/Field	.	Wood	yes	yes	1	2	6	9	2	0	yes	1
yes	18	Married	14	Muslim	no	.	.	yes	yes	8th	House wife	farmer	5	yes	yes	no	yes	no	no	no	yes	yes	no	no	no	no	no	no	no	no	yes	metal or corrugated iron	earth/sand	bamboo with mud	2	Piped outside compound	Pit Latrine/traditional pit toilet	no	Wood	yes	yes	4	3	0	3	0	2	yes	1
yes	30	Married	17	Muslim	no	.	.	yes	yes	4th	House wife	farmer	8	yes	no	no	yes	no	no	no	no	no	no	no	no	no	no	no	no	no	yes	metal or corrugated iron	earth/sand	bamboo with mud	1	Piped outside compound	Pit Latrine/traditional pit toilet	no	Wood	no	yes	2	1	0	0	0	0	yes	1
yes	22	Married	16	Muslim	no	.	.	yes	yes	8th	House wife	farmer	5	yes	no	no	yes	no	no	no	no	yes	no	no	no	no	no	no	no	no	yes	metal or corrugated iron	earth/sand	bamboo with mud	1	Open Spring	Pit Latrine/traditional pit toilet	no	Wood	yes	yes	2	0	0	0	0	0	yes	1
yes	25	Married	15	Muslim	no	.	.	yes	yes	4th	House wife	farmer	6	yes	no	no	yes	no	no	no	no	no	no	no	no	no	no	no	no	no	yes	metal or corrugated iron	earth/sand	bamboo with mud	1	Piped outside compound	Pit Latrine/traditional pit toilet	no	Wood	no	yes	1	1	0	0	0	0	yes	1
yes	20	Married	17	Muslim	yes	yes	8th	yes	yes	8th	House wife	farmer	3	yes	yes	no	yes	no	no	no	no	yes	yes	no	no	no	no	no	no	no	yes	metal or corrugated iron	carpet	bamboo with mud	1	Open Spring	Pit Latrine/traditional pit toilet	yes	Wood	no	yes	0	0	0	0	0	4	yes	1
yes	20	Married	18	Muslim	yes	yes	2nd	yes	yes	5th	House wife	Trader/Merchant	3	yes	yes	no	yes	no	no	no	no	yes	yes	no	no	no	no	no	no	no	yes	metal or corrugated iron	carpet	bamboo with mud	1	Piped outside compound	Pit Latrine/traditional pit toilet	no	Wood	yes	no	0	0	0	0	0	0	no	.
yes	25	Married	16	Muslim	yes	yes	6th	yes	yes	10th	House wife	farmer	5	yes	no	no	yes	no	no	no	no	no	no	no	no	no	no	no	no	no	yes	metal or corrugated iron	earth/sand	bamboo with mud	1	Piped outside compound	Pit Latrine/traditional pit toilet	yes	Wood	no	no	0	0	0	0	0	0	yes	1
yes	35	Married	16	Muslim	no	.	.	yes	yes	8th	House wife	farmer	12	no	yes	no	yes	no	no	no	no	no	no	no	yes	no	no	no	no	no	yes	thatch/grass/palm leaf	earth/sand	other	2	Open Well	Pit Latrine/traditional pit toilet	yes	Wood	yes	yes	0	12	2	0	1	0	yes	6
yes	30	Married	19	Muslim	no	.	.	yes	yes	8th	Daily Laborer	no work	9	yes	no	no	yes	no	no	no	no	no	no	no	no	no	no	no	yes	no	yes	No roof	wood	wood planks/shingles	2	Covered Well	Pit Latrine/traditional pit toilet	yes	Wood	no	no	0	0	0	0	0	0	no	.
yes	22	Married	15	Muslim	yes	yes	8th	yes	yes	10th	House wife	Trader/Merchant	4	no	no	no	yes	no	no	no	no	no	no	no	no	no	no	no	no	no	no	No roof	earth/sand	stone with mud	3	Covered Well	Pit Latrine/traditional pit toilet	yes	Wood	no	no	0	0	0	0	0	0	no	.
yes	26	Married	17	Muslim	no	.	.	no	.	.	House wife	Pastoralist	7	no	no	no	no	no	no	no	no	no	no	no	no	no	no	no	no	no	yes	thatch/grass/palm leaf	earth/sand	Cane/palm/trunks	1	Covered Well	Pit Latrine/traditional pit toilet	yes	Wood	no	yes	3	6	28	8	3	0	no	.
yes	20	Married	17	Muslim	no	.	.	no	.	.	House wife	Pastoralist	5	no	no	no	yes	no	no	yes	no	no	no	no	no	no	no	no	no	no	yes	thatch/grass/palm leaf	earth/sand	Cane/palm/trunks	1	Open Well	Pit Latrine/traditional pit toilet	yes	Wood	no	yes	4	8	18	6	5	0	no	.
yes	30	Married	17	Muslim	no	.	.	no	.	.	House wife	Pastoralist	8	no	no	no	yes	no	no	yes	no	no	no	no	no	no	no	no	no	no	yes	thatch/grass/palm leaf	earth/sand	Cane/palm/trunks	1	Open Well	No facility/Bush/Field	.	Wood	no	yes	0	0	16	3	0	0	no	.
yes	28	Married	18	Muslim	no	.	.	no	.	.	House wife	Pastoralist	6	no	no	no	yes	no	no	yes	no	no	no	no	no	no	no	no	no	no	yes	thatch/grass/palm leaf	earth/sand	Cane/palm/trunks	1	Covered Well	Pit Latrine/traditional pit toilet	no	Wood	no	yes	20	4	10	10	10	0	yes	1
yes	28	Married	18	Muslim	no	.	.	no	.	.	House wife	Pastoralist	6	no	no	no	yes	no	no	no	no	no	no	no	no	no	no	no	no	no	yes	thatch/grass/palm leaf	earth/sand	Cane/palm/trunks	1	Covered Well	Pit Latrine/traditional pit toilet	no	Wood	no	yes	10	5	20	10	30	0	yes	2
yes	21	Married	18	Muslim	no	.	.	no	.	.	House wife	Pastoralist	4	no	no	no	no	no	no	no	no	no	no	no	no	no	no	no	no	no	yes	thatch/grass/palm leaf	earth/sand	Cane/palm/trunks	1	River	No facility/Bush/Field	.	Wood	no	yes	0	0	15	6	0	0	no	.
yes	30	Married	18	Muslim	no	.	.	no	.	.	House wife	Pastoralist	7	no	no	no	no	no	no	no	no	no	no	no	no	no	no	no	no	no	yes	thatch/grass/palm leaf	earth/sand	Cane/palm/trunks	1	River	No facility/Bush/Field	.	Wood	no	yes	10	25	70	0	0	0	no	.
yes	35	Married	17	Muslim	no	.	.	no	.	.	House wife	Pastoralist	7	no	no	no	no	no	no	no	no	no	no	no	no	no	no	no	no	no	yes	thatch/grass/palm leaf	earth/sand	Cane/palm/trunks	1	River	No facility/Bush/Field	.	Wood	no	yes	0	0	10	0	2	0	no	.
yes	16	Married	16	Muslim	yes	no	.	no	.	.	House wife	Pastoralist	8	no	no	no	no	no	no	no	no	no	no	no	no	no	no	no	no	no	yes	thatch/grass/palm leaf	earth/sand	Cane/palm/trunks	1	River	No facility/Bush/Field	.	Wood	no	yes	0	0	8	2	0	0	no	.
yes	30	Married	19	Muslim	no	.	.	yes	yes	7th	Pastoralist	civil servant	7	no	no	no	no	no	no	yes	no	no	no	no	no	no	no	no	yes	no	yes	wood	earth/sand	plywood	3	Open Well	Pit Latrine/traditional pit toilet	no	Wood	no	yes	3	40	32	16	1	0	yes	2
yes	18	Married	17	Muslim	yes	yes	11th	yes	yes	University/college diploma	House wife	farmer	5	no	no	no	yes	no	no	no	no	yes	yes	no	yes	no	no	no	no	yes	yes	metal or corrugated iron	cement	stone with mud	2	River	Pit Latrine/traditional pit toilet	no	Wood	no	yes	7	0	50	17	2	0	no	.
yes	22	Married	17	Muslim	yes	no	.	yes	no	.	House wife	farmer	5	no	no	no	yes	no	no	yes	no	no	no	no	no	no	no	no	no	no	yes	wood	earth/sand	wood planks/shingles	1	River	No facility/Bush/Field	.	Wood	no	yes	0	0	10	1	1	0	yes	1
yes	19	Married	17	Muslim	no	.	.	no	.	.	House wife	farmer	6	no	no	no	no	no	no	no	no	no	no	no	no	no	no	no	no	no	yes	wood	earth/sand	wood planks/shingles	1	River	No facility/Bush/Field	.	Wood	no	yes	0	0	10	5	2	0	yes	1
yes	23	Married	15	Muslim	no	.	.	yes	yes	12th	House wife	farmer	13	yes	no	no	yes	no	no	yes	no	no	yes	no	no	no	no	no	no	no	yes	wood	earth/sand	wood planks/shingles	1	River	No facility/Bush/Field	.	Wood	no	yes	2	0	8	2	1	0	no	.
yes	28	Married	14	Muslim	yes	no	.	yes	no	.	House wife	Agro-pastoralist	9	yes	no	no	yes	no	no	no	no	no	no	no	no	no	no	no	no	no	yes	thatch/grass/palm leaf	earth/sand	Cane/palm/trunks	1	Open Well	No facility/Bush/Field	.	Wood	no	yes	0	0	10	3	3	0	yes	5
yes	26	Married	20	Muslim	yes	no	.	no	.	.	House wife	Pastoralist	4	no	no	no	yes	no	no	no	no	no	no	no	no	no	no	no	no	no	yes	thatch/grass/palm leaf	earth/sand	Cane/palm/trunks	1	Open Well	No facility/Bush/Field	.	Wood	no	yes	0	0	15	15	0	0	yes	5
yes	23	Married	16	Muslim	no	.	.	no	.	.	House wife	no work	5	no	no	no	yes	no	no	no	no	no	no	no	no	no	no	no	no	no	yes	thatch/grass/palm leaf	other	bamboo with mud	2	Protected Spring	No facility/Bush/Field	.	Wood	no	no	0	0	0	0	0	0	yes	1
yes	18	Married	14	Muslim	no	.	.	no	.	.	House wife	Pastoralist	4	no	no	no	no	no	no	no	no	no	no	no	no	no	no	no	no	no	no	Other	earth/sand	covered adobe	2	Other	Other	yes	other	no	yes	0	0	0	0	10	0	yes	1
yes	36	Married	20	Muslim	no	.	.	yes	no	.	House wife	no work	10	no	yes	no	yes	no	no	no	yes	no	no	no	no	no	no	no	no	no	no	cement	cement	cement	2	Open Spring	Ventilated improved pit latrine (VIP)	no	Wood	yes	yes	0	0	15	8	0	0	yes	1
yes	29	Married	16	Muslim	yes	yes	3rd	no	.	.	House wife	civil servant	5	no	no	no	no	no	no	no	no	no	no	no	no	no	no	no	no	no	yes	thatch/grass/palm leaf	earth/sand	other	2	River	No facility/Bush/Field	.	Wood	yes	yes	0	0	10	5	1	0	no	.
yes	20	Married	17	Muslim	yes	yes	11th	yes	yes	4th	House wife	Trader/Merchant	4	yes	no	yes	yes	no	yes	no	yes	yes	yes	yes	no	no	no	no	no	no	no	metal or corrugated iron	cement	stone with mud	1	Pond/Lake/Dam	No facility/Bush/Field	.	Charcoal	yes	no	0	0	0	0	0	0	no	.
yes	26	Married	18	Muslim	no	.	.	yes	yes	12th	House wife	civil servant	6	yes	yes	yes	yes	no	yes	yes	yes	yes	yes	no	no	no	no	no	no	no	yes	metal or corrugated iron	cement	bamboo with mud	4	River	Pit Latrine/traditional pit toilet	yes	Charcoal	yes	yes	6	3	5	2	1	3	no	.
yes	38	Married	16	Muslim	no	.	.	no	.	.	House wife	civil servant	8	no	no	no	no	no	no	no	no	no	yes	no	no	no	no	no	no	no	no	metal or corrugated iron	cement	stone with lime/cement	3	River	Pit Latrine/traditional pit toilet	yes	Wood	yes	yes	2	0	16	0	3	0	no	.
yes	19	Married	16	Muslim	yes	yes	6th	yes	no	.	House wife	Agro-pastoralist	5	no	no	no	no	no	no	no	no	no	yes	no	no	no	no	yes	no	no	yes	metal or corrugated iron	cement	cement	2	Open Well	Pit Latrine/traditional pit toilet	no	Wood	no	yes	10	2	20	18	0	0	yes	0.25
yes	30	Married	15	Muslim	no	.	.	no	.	.	House wife	Pastoralist	7	no	no	no	yes	no	no	no	no	no	no	no	no	no	no	no	no	no	no	thatch/grass/palm leaf	earth/sand	wood planks/shingles	3	River	Pit Latrine/traditional pit toilet	yes	Wood	no	yes	6	0	50	40	6	0	yes	1
yes	28	Married	18	Muslim	no	.	.	no	.	.	Pastoralist	Pastoralist	4	no	no	no	no	no	no	no	no	no	no	no	no	no	no	no	no	no	no	thatch/grass/palm leaf	earth/sand	wood planks/shingles	1	River	No facility/Bush/Field	.	Wood	no	yes	2	0	10	5	0	0	yes	0.25
yes	35	Married	15	Muslim	yes	yes	8th	yes	yes	8th	Trader/Merchant	civil servant	12	no	no	no	yes	no	no	no	no	no	no	no	no	no	no	no	no	no	no	thatch/grass/palm leaf	earth/sand	wood planks/shingles	3	Open Well	No facility/Bush/Field	.	Wood	yes	yes	0	0	20	3	1	0	no	.
yes	29	Married	15	Muslim	yes	yes	10th	yes	yes	6th	Trader/Merchant	civil servant	8	no	yes	no	no	yes	no	no	no	no	no	no	no	no	no	no	no	no	yes	metal or corrugated iron	earth/sand	cement	3	Open Well	Pit Latrine/traditional pit toilet	yes	Wood	yes	yes	0	0	0	0	0	0	yes	1.5
yes	23	Married	13	Muslim	no	.	.	no	.	.	House wife	farmer	8	no	no	no	no	no	no	no	no	no	no	no	no	no	no	no	no	no	yes	wood	earth/sand	Cane/palm/trunks	1	Open Well	Pit Latrine/traditional pit toilet	no	Wood	no	yes	4	6	20	0	1	2	yes	1.2
yes	32	Married	27	Muslim	no	.	.	yes	no	.	Pastoralist	civil servant	10	no	no	no	no	yes	no	no	no	no	no	no	no	no	no	no	no	no	yes	wood	earth/sand	reused wood	3	River	No facility/Bush/Field	.	Wood	no	yes	2	4	10	2	1	0	yes	0.25
yes	20	Married	15	Muslim	no	.	.	no	.	.	House wife	no work	7	no	no	no	no	yes	no	no	no	no	no	no	no	no	no	no	no	no	yes	rustic mat	earth/sand	other	2	River	No facility/Bush/Field	.	Wood	no	no	0	0	0	0	0	0	no	.
yes	29	Married	18	Muslim	no	.	.	yes	yes	3rd	House wife	daily Laborer	6	no	no	no	no	no	no	no	no	no	no	no	no	no	no	no	no	no	yes	thatch/grass/palm leaf	earth/sand	covered adobe	1	Other	No facility/Bush/Field	.	Wood	yes	no	0	0	0	0	0	0	yes	4
yes	19	Married	15	Muslim	no	.	.	yes	yes	9th	House wife	civil servant	3	no	no	no	yes	no	no	no	no	no	no	no	no	no	no	no	no	no	no	thatch/grass/palm leaf	wood	covered adobe	1	Piped into compound	No facility/Bush/Field	.	Wood	yes	no	0	0	0	0	0	0	no	.
yes	19	Married	17	Muslim	yes	yes	8th	yes	yes	10th	House wife	civil servant	3	no	no	no	yes	no	no	no	no	no	no	no	no	no	no	no	no	no	no	wood	wood	covered adobe	3	Other	Pit Latrine/traditional pit toilet	no	Wood	no	no	0	0	0	0	0	0	no	.
yes	34	Married	20	Muslim	no	.	.	no	.	.	House wife	farmer	9	no	yes	no	yes	no	no	no	no	yes	no	no	no	no	no	no	no	no	yes	metal or corrugated iron	earth/sand	bamboo with mud	1	Piped outside compound	Pit Latrine/traditional pit toilet	no	Wood	no	yes	4	0	0	1	0	2	yes	1
yes	18	Married	16	Muslim	yes	yes	8th	yes	yes	9th	House wife	farmer	4	no	no	no	yes	no	no	no	no	yes	no	no	no	no	no	no	no	no	yes	wood	earth/sand	bamboo with mud	1	Piped outside compound	Pit Latrine/traditional pit toilet	yes	Wood	no	no	0	0	0	0	0	0	yes	0.25
yes	20	Married	18	Muslim	no	.	.	no	.	.	House wife	Other	2	no	no	no	yes	no	no	no	no	yes	no	no	no	no	no	no	no	no	yes	wood	earth/sand	bamboo with mud	1	Piped outside compound	Pit Latrine/traditional pit toilet	yes	Wood	no	no	0	0	0	0	0	0	yes	1
yes	35	Married	17	Muslim	no	.	.	yes	yes	2nd	House wife	farmer	10	yes	no	no	yes	no	no	no	yes	yes	yes	no	no	no	no	no	no	no	yes	metal or corrugated iron	earth/sand	bamboo with mud	2	Piped outside compound	Pit Latrine/traditional pit toilet	no	Wood	no	yes	2	0	0	0	0	0	yes	1
yes	23	Married	20	Muslim	yes	yes	2nd	yes	no	.	House wife	farmer	4	yes	no	no	no	no	no	no	no	yes	no	no	no	no	no	no	no	no	yes	metal or corrugated iron	earth/sand	bamboo with mud	1	Piped outside compound	Ventilated improved pit latrine (VIP)	no	Wood	no	yes	2	0	0	0	0	0	yes	0.25
yes	25	Married	18	Muslim	yes	yes	7th	no	.	.	House wife	farmer	5	yes	yes	no	yes	no	no	no	no	yes	no	no	no	no	no	no	no	no	yes	metal or corrugated iron	earth/sand	bamboo with mud	2	Open Spring	Pit Latrine/traditional pit toilet	no	Wood	no	no	0	0	0	0	0	0	yes	0.5
yes	25	Married	18	Muslim	yes	yes	3rd	no	.	.	House wife	farmer	6	yes	no	no	yes	no	no	no	no	yes	no	no	no	no	no	no	no	no	yes	metal or corrugated iron	earth/sand	bamboo with mud	2	Piped outside compound	Pit Latrine/traditional pit toilet	no	Wood	no	yes	1	0	0	0	0	0	yes	0.5
yes	22	Married	16	Muslim	no	.	.	no	.	.	House wife	no work	6	no	no	no	yes	no	no	no	no	no	no	no	no	no	no	no	no	no	yes	thatch/grass/palm leaf	other	wood planks/shingles	1	Open Well	No facility/Bush/Field	.	Wood	no	yes	0	0	20	0	1	0	no	.
yes	25	Married	18	Muslim	no	.	.	yes	no	.	House wife	daily Laborer	5	no	no	no	yes	no	no	no	no	no	no	no	no	no	no	no	no	no	no	wood	other	bamboo with mud	1	Pond/Lake/Dam	No facility/Bush/Field	.	Wood	no	no	0	0	0	0	0	0	no	.
yes	30	Married	15	Muslim	yes	no	.	yes	no	.	Trader/Merchant	daily Laborer	13	yes	no	no	yes	no	no	no	no	no	no	no	no	no	no	no	no	no	yes	thatch/grass/palm leaf	other	stone with mud	2	Pond/Lake/Dam	No facility/Bush/Field	.	Wood	no	yes	0	0	6	0	1	0	no	.
yes	25	Married	20	Muslim	no	.	.	yes	yes	10th	House wife	daily Laborer	4	no	no	no	yes	no	no	no	no	no	yes	no	no	no	no	no	no	no	yes	Other	earth/sand	other	1	Other	No facility/Bush/Field	.	Wood	no	yes	0	1	0	0	0	0	no	.
yes	40	Married	15	Muslim	yes	yes	4th	yes	yes	12th	Daily Laborer	daily Laborer	9	no	no	no	yes	no	no	no	no	no	no	no	no	no	no	no	no	no	yes	Other	earth/sand	cement	2	River	No facility/Bush/Field	.	Wood	yes	no	0	0	0	0	0	0	yes	1
yes	23	Married	16	Muslim	yes	yes	12th	yes	yes	11th	House wife	daily Laborer	3	no	no	no	yes	no	no	no	no	no	no	no	no	no	no	no	no	no	no	Other	earth/sand	cement	1	River	No facility/Bush/Field	.	Wood	yes	no	0	0	0	0	0	0	yes	3
yes	35	Married	19	Muslim	no	.	.	no	.	.	House wife	daily Laborer	8	no	no	no	yes	no	no	no	no	no	no	no	no	no	no	no	no	no	yes	thatch/grass/palm leaf	earth/sand	brick	2	River	No facility/Bush/Field	.	Wood	yes	no	0	0	0	0	0	0	no	.
yes	29	Married	19	Muslim	no	.	.	no	.	.	House wife	Trader/Merchant	5	no	no	no	yes	no	no	no	no	no	no	no	no	no	no	no	no	no	yes	metal or corrugated iron	earth/sand	brick	1	River	No facility/Bush/Field	.	Wood	yes	yes	5	3	7	9	156	12	yes	5
yes	31	Married	19	Muslim	no	.	.	no	.	.	House wife	daily Laborer	4	no	no	no	yes	no	no	no	no	no	no	no	no	no	no	no	no	no	yes	thatch/grass/palm leaf	wood	dirt	1	River	No facility/Bush/Field	.	Wood	no	no	0	0	0	0	0	0	no	.
yes	30	Married	20	Muslim	no	.	.	no	.	.	House wife	Pastoralist	8	no	no	no	yes	no	no	yes	no	no	no	no	no	no	no	no	no	no	yes	thatch/grass/palm leaf	earth/sand	Cane/palm/trunks	1	Open Well	Pit Latrine/traditional pit toilet	yes	Wood	no	yes	0	0	20	10	0	0	yes	0.5
yes	40	Married	15	Muslim	no	.	.	no	.	.	House wife	Pastoralist	8	no	no	no	yes	no	no	yes	no	no	no	no	no	no	no	no	no	no	yes	thatch/grass/palm leaf	earth/sand	Cane/palm/trunks	1	Open Well	No facility/Bush/Field	.	Wood	no	yes	6	1	15	15	6	0	no	.
yes	22	Married	17	Muslim	no	.	.	no	.	.	House wife	Pastoralist	4	no	no	no	yes	no	no	no	no	no	no	no	no	no	no	no	no	no	yes	thatch/grass/palm leaf	earth/sand	Cane/palm/trunks	1	Open Well	No facility/Bush/Field	.	Wood	no	yes	0	0	15	0	0	0	no	.
yes	20	Married	16	Muslim	no	.	.	no	.	.	House wife	Pastoralist	4	no	no	no	yes	no	no	yes	no	no	no	no	no	no	no	no	no	no	yes	thatch/grass/palm leaf	earth/sand	Cane/palm/trunks	1	River	No facility/Bush/Field	.	Wood	no	yes	0	0	18	5	2	0	yes	0.5
yes	26	Married	20	Muslim	yes	yes	5th	yes	yes	8th	House wife	farmer	4	yes	yes	no	yes	no	no	no	yes	yes	yes	no	no	no	no	no	no	no	yes	metal or corrugated iron	dung	bamboo with mud	1	Piped outside compound	Pit Latrine/traditional pit toilet	no	Wood	no	no	0	0	0	0	0	0	no	.
yes	35	Married	15	Muslim	no	.	.	no	.	.	House wife	farmer	11	no	no	no	yes	no	no	no	no	no	no	no	yes	no	no	no	no	no	yes	metal or corrugated iron	earth/sand	bamboo with mud	1	Piped outside compound	Pit Latrine/traditional pit toilet	no	Wood	no	no	0	0	0	0	0	0	yes	0.5
yes	35	Widowed	15	Muslim	no	.	.	no	.	.	House wife	farmer	10	no	no	no	yes	no	no	no	yes	yes	yes	no	no	no	no	no	no	no	yes	metal or corrugated iron	earth/sand	bamboo with mud	2	Piped outside compound	Pit Latrine/traditional pit toilet	no	Wood	yes	yes	3	0	0	2	0	0	yes	2
yes	20	Married	18	Muslim	yes	yes	8th	yes	yes	8th	House wife	farmer	1	yes	yes	no	yes	no	no	no	yes	yes	yes	no	no	no	no	no	no	no	yes	metal or corrugated iron	earth/sand	bamboo with mud	1	Piped outside compound	Pit Latrine/traditional pit toilet	no	Wood	yes	no	0	0	0	0	0	0	yes	1
yes	30	Married	15	Muslim	no	.	.	yes	no	.	House wife	farmer	9	yes	no	no	yes	no	no	no	yes	yes	yes	no	no	no	no	no	no	no	yes	metal or corrugated iron	earth/sand	bamboo with mud	1	Piped outside compound	Pit Latrine/traditional pit toilet	no	Wood	no	yes	2	0	0	0	0	0	yes	0.75
yes	20	Married	15	Muslim	no	.	.	no	.	.	House wife	farmer	3	no	no	no	yes	no	no	no	no	yes	no	no	no	no	no	no	no	no	yes	metal or corrugated iron	earth/sand	bamboo with mud	1	Open Spring	Pit Latrine/traditional pit toilet	yes	Wood	no	no	0	0	0	0	0	0	no	.
yes	35	Married	18	Muslim	no	.	.	no	.	.	House wife	farmer	8	yes	no	no	yes	no	no	yes	yes	yes	no	no	no	no	no	no	no	no	yes	metal or corrugated iron	earth/sand	bamboo with mud	1	Piped outside compound	Pit Latrine/traditional pit toilet	no	Wood	no	yes	1	0	0	2	0	0	yes	1
yes	23	Married	17	Muslim	yes	yes	10th	yes	yes	10th	House wife	farmer	4	no	no	no	yes	no	no	no	yes	yes	yes	no	no	no	yes	no	no	no	yes	metal or corrugated iron	cement	stone with lime/cement	1	Piped outside compound	Pit Latrine/traditional pit toilet	no	Wood	yes	no	0	0	0	0	0	0	no	.
yes	40	Married	18	Muslim	no	.	.	yes	yes	8th	House wife	farmer	10	no	no	no	yes	no	no	no	no	no	no	no	no	no	no	no	yes	no	yes	No roof	earth/sand	No walls	2	Covered Well	No facility/Bush/Field	.	Wood	no	no	0	0	0	0	0	0	yes	24
yes	26	Married	17	Muslim	no	.	.	no	.	.	House wife	daily Laborer	2	no	no	no	no	no	no	no	no	no	no	no	no	no	no	no	no	no	no	No roof	earth/sand	No walls	1	Open Well	No facility/Bush/Field	.	Wood	no	no	0	0	0	0	0	0	no	.
yes	33	Married	18	Muslim	yes	no	.	yes	yes	6th	House wife	daily Laborer	10	no	no	no	no	no	no	no	no	no	no	no	no	no	no	no	no	no	no	No roof	earth/sand	No walls	3	Open Well	Pit Latrine/traditional pit toilet	yes	Wood	no	no	0	0	0	0	0	0	no	.
yes	38	Married	17	Muslim	no	.	.	no	.	.	House wife	farmer	12	no	no	no	yes	no	no	no	no	no	no	no	no	no	no	no	no	no	yes	No roof	earth/sand	No walls	2	Open Well	No facility/Bush/Field	.	Wood	no	yes	0	12	12	0	1	0	yes	5
yes	26	Married	15	Muslim	no	.	.	yes	yes	6th	House wife	civil servant	7	no	no	no	no	no	no	no	no	no	no	no	no	no	no	no	no	no	yes	thatch/grass/palm leaf	earth/sand	other	2	Covered Well	No facility/Bush/Field	.	Wood	no	no	0	0	0	0	0	0	no	.
yes	40	Married	20	Muslim	no	.	.	yes	no	.	House wife	farmer	4	no	no	no	no	no	no	no	no	no	no	no	no	no	no	no	no	no	no	thatch/grass/palm leaf	earth/sand	No walls	2	Protected Spring	No facility/Bush/Field	.	Wood	yes	no	0	0	0	0	0	0	yes	1
yes	40	Married	16	Muslim	no	.	.	yes	yes	8th	House wife	Other	8	no	no	no	no	no	no	no	no	no	no	no	no	no	no	no	no	no	yes	wood	earth/sand	other	2	Covered Well	Pit Latrine/traditional pit toilet	yes	Wood	yes	no	0	0	0	0	0	0	no	.
yes	30	Married	18	Muslim	no	.	.	yes	yes	8th	House wife	farmer	8	no	no	no	yes	no	no	no	no	no	no	no	no	no	no	no	no	no	yes	thatch/grass/palm leaf	earth/sand	other	2	Covered Well	No facility/Bush/Field	.	Wood	yes	no	0	0	0	0	0	0	yes	4
yes	35	Married	20	Muslim	no	.	.	yes	no	.	House wife	daily Laborer	8	no	no	no	yes	no	no	no	no	no	no	no	no	no	no	no	no	no	no	thatch/grass/palm leaf	earth/sand	No walls	2	Open Well	No facility/Bush/Field	.	Wood	yes	no	0	0	0	0	0	0	yes	1
yes	30	Married	17	Muslim	no	.	.	no	.	.	Pastoralist	Pastoralist	8	no	no	no	no	no	no	no	no	no	no	no	no	no	no	no	no	no	no	thatch/grass/palm leaf	earth/sand	wood planks/shingles	1	Open Well	No facility/Bush/Field	.	Wood	no	yes	2	0	60	5	1	0	no	.
yes	36	Married	18	Muslim	yes	yes	3rd	yes	yes	8th	Trader/Merchant	no work	9	yes	no	no	yes	no	no	no	yes	no	no	no	no	no	no	no	no	no	yes	metal or corrugated iron	cement	cement	2	Covered Well	Ventilated improved pit latrine (VIP)	yes	Wood	yes	no	0	0	0	0	0	0	no	.
yes	23	Married	19	Muslim	no	.	.	yes	yes	10th	House wife	Trader/Merchant	5	no	no	no	yes	no	no	no	no	no	no	no	yes	no	no	no	no	no	yes	thatch/grass/palm leaf	earth/sand	stone with mud	2	Open Well	Pit Latrine/traditional pit toilet	no	Wood	no	yes	0	0	2	0	0	0	no	.
yes	38	Married	21	Muslim	yes	yes	8th	no	.	.	House wife	farmer	11	no	no	no	yes	no	no	no	no	no	no	no	no	no	no	no	no	no	yes	metal or corrugated iron	earth/sand	wood planks/shingles	2	Open Well	Pit Latrine/traditional pit toilet	no	Wood	yes	yes	1	2	6	4	1	0	no	.
yes	35	Married	18	Muslim	yes	no	.	yes	yes	9th	Trader/Merchant	no work	10	yes	no	no	yes	no	no	no	no	no	no	no	no	no	no	no	no	no	yes	thatch/grass/palm leaf	earth/sand	wood planks/shingles	1	Open Well	No facility/Bush/Field	.	Wood	no	no	0	0	0	0	0	0	yes	2
yes	25	Married	15	Muslim	yes	yes	5th	no	.	.	Trader/Merchant	daily Laborer	5	yes	no	no	yes	no	no	no	yes	yes	no	no	yes	no	no	no	no	no	yes	thatch/grass/palm leaf	earth/sand	wood planks/shingles	1	Open Well	No facility/Bush/Field	.	Wood	no	yes	0	0	3	0	1	0	yes	1
yes	29	Divorced	18	Muslim	no	.	.	yes	.	.	House wife	daily Laborer	7	no	no	no	yes	no	no	no	no	no	no	no	yes	no	no	no	no	no	yes	metal or corrugated iron	earth/sand	stone with mud	1	Covered Well	Pit Latrine/traditional pit toilet	yes	Wood	no	yes	3	0	6	3	1	0	no	.
yes	30	Married	19	Muslim	no	.	.	no	.	.	House wife	Pastoralist	7	no	no	no	yes	no	no	no	no	no	no	no	no	no	no	no	no	no	yes	thatch/grass/palm leaf	earth/sand	Cane/palm/trunks	1	Open Well	No facility/Bush/Field	.	Wood	no	yes	2	0	35	10	2	0	yes	0.5
yes	25	Married	17	Muslim	no	.	.	no	.	.	Pastoralist	Pastoralist	6	no	no	no	yes	no	no	yes	no	no	no	no	no	no	no	no	no	no	yes	thatch/grass/palm leaf	earth/sand	Cane/palm/trunks	1	Open Well	No facility/Bush/Field	.	Wood	no	yes	0	0	50	5	1	0	no	.
yes	28	Married	17	Muslim	no	.	.	no	.	.	Pastoralist	Pastoralist	7	no	no	no	yes	no	no	no	no	no	no	no	no	no	no	no	no	no	yes	thatch/grass/palm leaf	earth/sand	Cane/palm/trunks	1	Open Well	No facility/Bush/Field	.	Wood	no	yes	1	1	40	5	1	0	no	.
yes	31	Married	18	Muslim	no	.	.	no	.	.	Pastoralist	Pastoralist	9	no	no	no	yes	no	no	no	no	no	no	no	no	no	no	no	no	no	yes	thatch/grass/palm leaf	earth/sand	Cane/palm/trunks	1	Open Well	No facility/Bush/Field	.	Wood	no	yes	0	0	50	5	1	0	yes	1
yes	25	Married	17	Muslim	no	.	.	no	.	.	House wife	Pastoralist	5	no	no	no	yes	no	no	no	no	no	no	no	no	no	no	no	no	no	yes	thatch/grass/palm leaf	earth/sand	Cane/palm/trunks	1	Open Well	No facility/Bush/Field	.	Wood	no	yes	1	0	45	8	1	0	yes	0.5
yes	27	Married	12	Muslim	no	.	.	no	.	.	Pastoralist	Pastoralist	6	no	no	no	no	yes	no	no	no	no	no	no	no	no	no	no	no	no	yes	wood	earth/sand	plywood	1	River	No facility/Bush/Field	.	Wood	no	yes	0	0	11	0	1	0	no	.
yes	25	Married	15	Muslim	no	.	.	no	.	.	Pastoralist	Pastoralist	8	no	no	no	no	no	no	no	no	no	no	no	no	no	no	no	no	no	yes	wood	earth/sand	plywood	2	River	No facility/Bush/Field	.	Wood	no	yes	0	0	17	0	2	0	no	.
yes	30	Married	26	Muslim	no	.	.	no	.	.	House wife	farmer	5	no	no	no	no	no	no	no	no	no	no	no	yes	no	no	no	no	no	yes	wood	earth/sand	wood planks/shingles	1	Open Well	No facility/Bush/Field	.	Wood	no	yes	0	0	2	0	1	0	no	.
yes	27	Married	20	Muslim	yes	yes	7th	yes	yes	8th	House wife	farmer	5	yes	yes	no	yes	no	no	no	yes	yes	no	no	no	no	no	no	no	no	yes	metal or corrugated iron	carpet	bamboo with mud	1	Piped outside compound	Pit Latrine/traditional pit toilet	no	Wood	yes	no	0	0	0	0	0	0	yes	1
yes	22	Married	17	Muslim	yes	yes	2nd	yes	yes	2nd	House wife	Trader/Merchant	5	yes	yes	no	yes	no	no	no	no	yes	yes	no	no	no	no	no	no	no	yes	metal or corrugated iron	earth/sand	bamboo with mud	1	Piped outside compound	Pit Latrine/traditional pit toilet	no	Wood	yes	yes	2	1	0	0	0	0	yes	1
yes	30	Married	15	Muslim	no	.	.	yes	yes	1st	House wife	farmer	8	no	no	no	yes	no	no	no	yes	yes	no	no	no	no	no	no	no	no	yes	metal or corrugated iron	earth/sand	bamboo with mud	1	Piped outside compound	Pit Latrine/traditional pit toilet	no	Wood	no	yes	2	1	0	0	0	0	yes	1
yes	19	Married	14	Muslim	no	.	.	no	.	.	House wife	farmer	4	yes	no	no	yes	no	no	no	no	yes	no	no	no	no	no	no	no	no	no	metal or corrugated iron	earth/sand	bamboo with mud	1	Piped outside compound	Pit Latrine/traditional pit toilet	no	Wood	no	no	0	0	0	0	0	0	yes	1
yes	30	Married	18	Muslim	no	.	.	no	.	.	House wife	farmer	7	yes	yes	no	yes	no	no	no	yes	yes	yes	no	no	no	no	no	no	no	yes	metal or corrugated iron	earth/sand	bamboo with mud	1	Piped outside compound	Pit Latrine/traditional pit toilet	no	Wood	no	yes	4	1	1	1	0	2	yes	1
yes	40	Married	20	Muslim	no	.	.	no	.	.	House wife	Pastoralist	10	no	no	no	yes	no	no	yes	no	no	no	no	no	no	no	no	no	no	no	thatch/grass/palm leaf	earth/sand	Cane/palm/trunks	2	River	No facility/Bush/Field	.	Wood	no	yes	0	0	40	0	2	0	no	.
yes	20	Married	16	Muslim	no	.	.	no	.	.	House wife	Pastoralist	5	no	no	no	yes	no	no	yes	no	no	no	no	no	no	no	no	no	no	yes	thatch/grass/palm leaf	earth/sand	Cane/palm/trunks	3	River	No facility/Bush/Field	.	Wood	no	yes	10	3	13	6	1	0	no	.
yes	25	Married	20	Muslim	no	.	.	no	.	.	House wife	Pastoralist	5	no	no	no	no	no	no	no	no	no	no	no	no	no	no	no	no	no	yes	thatch/grass/palm leaf	earth/sand	Cane/palm/trunks	1	Open Well	No facility/Bush/Field	.	Wood	no	yes	0	0	15	0	1	0	no	.
yes	28	Married	20	Muslim	no	.	.	no	.	.	House wife	farmer	6	yes	yes	no	yes	no	no	no	no	yes	no	no	no	no	no	no	no	no	yes	wood	earth/sand	bamboo with mud	1	Piped outside compound	Pit Latrine/traditional pit toilet	no	Wood	no	yes	2	0	0	0	0	0	yes	0.5
yes	25	Married	18	Muslim	yes	yes	4th	yes	yes	2nd	House wife	farmer	6	yes	yes	no	yes	no	no	no	no	yes	yes	no	no	no	no	no	no	no	yes	metal or corrugated iron	wood	bamboo with mud	1	Piped outside compound	Pit Latrine/traditional pit toilet	no	Wood	yes	yes	2	0	0	0	0	0	yes	0.25
yes	28	Married	16	Muslim	no	.	.	no	.	.	House wife	farmer	8	yes	yes	no	yes	no	no	no	no	yes	no	no	no	no	no	no	no	no	yes	metal or corrugated iron	earth/sand	bamboo with mud	1	Piped outside compound	Pit Latrine/traditional pit toilet	yes	Wood	no	yes	2	0	0	0	0	0	yes	1
yes	25	Married	18	Muslim	no	.	.	no	.	.	House wife	farmer	5	yes	yes	no	yes	no	no	no	no	yes	no	no	no	no	no	no	no	no	yes	metal or corrugated iron	earth/sand	bamboo with mud	1	Piped outside compound	Pit Latrine/traditional pit toilet	yes	Wood	no	yes	1	0	0	0	0	0	yes	0.5
yes	31	Married	18	Muslim	no	.	.	no	.	.	House wife	daily Laborer	10	no	no	no	yes	no	no	no	no	no	no	no	no	no	no	no	no	no	yes	thatch/grass/palm leaf	dung	stone with lime/cement	2	River	No facility/Bush/Field	.	Wood	yes	no	0	0	0	0	0	0	yes	3
yes	38	Married	17	Muslim	yes	yes	9th	no	.	.	House wife	daily Laborer	5	no	no	no	yes	no	no	no	no	no	no	no	no	no	no	no	no	no	yes	thatch/grass/palm leaf	earth/sand	cement	2	River	No facility/Bush/Field	.	Wood	yes	no	0	0	0	0	0	0	no	.
yes	35	Married	19	Muslim	no	.	.	no	.	.	House wife	no work	5	yes	no	no	yes	no	no	no	yes	yes	no	no	no	no	no	no	no	no	yes	thatch/grass/palm leaf	earth/sand	brick	1	Open Spring	No facility/Bush/Field	.	Wood	yes	no	0	0	0	0	0	0	no	.
yes	31	Married	19	Muslim	no	.	.	no	.	.	House wife	farmer	10	no	yes	no	yes	no	no	no	no	yes	no	no	yes	no	no	no	yes	no	yes	wood	dung	No walls	2	River	No facility/Bush/Field	.	Wood	yes	no	0	0	0	0	0	0	yes	4
yes	41	Married	22	Muslim	no	.	.	no	.	.	House wife	daily Laborer	8	no	no	no	yes	no	no	no	no	no	no	no	no	no	no	no	no	no	no	thatch/grass/palm leaf	earth/sand	No walls	2	Open Well	No facility/Bush/Field	.	Wood	yes	no	0	0	0	0	0	0	yes	2
yes	25	Married	16	Muslim	yes	yes	7th	no	.	.	House wife	daily Laborer	4	no	no	no	yes	no	no	no	no	no	no	no	no	no	no	no	no	no	yes	thatch/grass/palm leaf	earth/sand	brick	1	Open Well	No facility/Bush/Field	.	Wood	yes	no	0	0	0	0	0	0	no	.
yes	25	Married	18	Muslim	no	.	.	no	.	.	House wife	daily Laborer	7	no	no	no	yes	no	no	no	yes	no	no	no	no	no	no	no	no	no	yes	thatch/grass/palm leaf	wood	covered adobe	1	Other	No facility/Bush/Field	.	Wood	yes	yes	0	0	3	0	2	0	no	.
yes	33	Married	20	Muslim	no	.	.	no	.	.	House wife	farmer	9	yes	yes	no	yes	no	no	no	yes	yes	no	no	no	no	no	no	no	no	yes	metal or corrugated iron	earth/sand	bamboo with mud	1	Piped outside compound	Pit Latrine/traditional pit toilet	no	Wood	yes	no	0	0	0	0	0	0	yes	2
yes	27	Married	20	Muslim	yes	yes	8th	yes	yes	6th	House wife	farmer	2	yes	no	no	yes	no	no	no	yes	yes	yes	no	no	no	no	no	no	no	yes	metal or corrugated iron	earth/sand	bamboo with mud	1	Piped outside compound	Pit Latrine/traditional pit toilet	yes	Wood	yes	no	0	0	0	0	0	0	no	.
yes	30	Married	17	Muslim	no	.	.	yes	yes	10th	House wife	Trader/Merchant	6	yes	yes	no	yes	no	no	no	yes	yes	yes	no	no	no	yes	no	no	no	yes	metal or corrugated iron	cement	bamboo with mud	1	Piped into compound	Pit Latrine/traditional pit toilet	no	Charcoal	yes	no	0	0	0	0	0	0	no	.
yes	20	Married	14	Muslim	yes	no	.	yes	yes	4th	House wife	farmer	3	yes	yes	no	yes	no	no	no	no	yes	no	no	no	no	no	no	no	no	yes	metal or corrugated iron	earth/sand	bamboo with mud	1	Open Spring	Pit Latrine/traditional pit toilet	no	Wood	no	yes	0	0	0	2	0	0	yes	1
yes	23	Married	16	Muslim	yes	yes	10th	yes	yes	10th	House wife	Trader/Merchant	4	yes	yes	no	yes	no	no	no	yes	yes	yes	no	no	no	no	no	no	no	yes	metal or corrugated iron	earth/sand	bamboo with mud	1	Piped outside compound	Pit Latrine/traditional pit toilet	no	Wood	no	no	0	0	0	0	0	0	no	.
yes	20	Married	18	Muslim	yes	yes	10th	yes	yes	University/college diploma	House wife	farmer	3	yes	no	no	yes	no	no	no	no	yes	yes	no	no	no	no	no	no	no	yes	metal or corrugated iron	carpet	bamboo with mud	1	Piped outside compound	Pit Latrine/traditional pit toilet	no	Wood	yes	yes	0	0	0	0	0	3	yes	1
yes	21	Married	19	Muslim	yes	yes	7th	yes	yes	10th	House wife	farmer	4	yes	no	no	yes	no	no	no	no	yes	no	no	no	no	no	no	no	no	yes	metal or corrugated iron	earth/sand	bamboo with mud	1	Piped outside compound	Pit Latrine/traditional pit toilet	no	Wood	no	yes	1	0	0	0	0	0	no	.
yes	23	Married	14	Muslim	no	.	.	no	.	.	House wife	farmer	6	yes	no	no	yes	no	no	no	no	yes	no	no	no	no	no	no	no	no	no	metal or corrugated iron	earth/sand	bamboo with mud	1	Piped outside compound	Pit Latrine/traditional pit toilet	no	Wood	yes	yes	0	0	0	0	0	1	no	.
yes	31	Married	18	Muslim	yes	yes	7th	yes	yes	10th	House wife	farmer	6	yes	yes	no	yes	no	no	no	yes	yes	yes	no	no	no	no	no	no	no	yes	metal or corrugated iron	earth/sand	bamboo with mud	1	Piped outside compound	Pit Latrine/traditional pit toilet	no	Wood	no	no	0	0	0	0	0	0	no	.
yes	30	Married	17	Muslim	yes	yes	5th	yes	yes	8th	House wife	farmer	6	yes	yes	no	yes	no	no	no	yes	yes	no	no	no	no	no	no	no	no	yes	metal or corrugated iron	carpet	bamboo with mud	1	Piped outside compound	Pit Latrine/traditional pit toilet	no	Wood	yes	yes	1	0	0	3	0	2	yes	1
yes	35	Married	18	Muslim	no	.	.	no	.	.	House wife	farmer	7	yes	yes	no	yes	no	no	no	yes	yes	no	no	no	no	no	no	no	no	yes	metal or corrugated iron	earth/sand	bamboo with mud	1	Piped outside compound	Pit Latrine/traditional pit toilet	yes	Wood	yes	yes	2	2	0	1	0	2	no	.
yes	19	Married	16	Muslim	no	.	.	no	.	.	House wife	farmer	3	yes	no	no	yes	no	no	no	no	yes	no	no	no	no	no	no	no	no	yes	metal or corrugated iron	earth/sand	bamboo with mud	1	Piped outside compound	Pit Latrine/traditional pit toilet	no	Wood	yes	yes	1	0	0	0	0	1	no	.
yes	26	Married	14	Muslim	yes	yes	6th	yes	yes	10th	House wife	civil servant	8	no	no	no	yes	no	no	no	no	no	yes	no	no	no	no	no	no	no	yes	Other	earth/sand	reused wood	2	Other	No facility/Bush/Field	.	Wood	no	no	0	0	0	0	0	0	no	.
yes	30	Married	16	Muslim	no	.	.	yes	yes	6th	House wife	daily Laborer	10	no	no	no	yes	no	no	no	no	no	no	no	no	no	no	no	no	no	no	Other	other	other	2	Open Well	Pit Latrine/traditional pit toilet	no	Wood	no	yes	0	0	4	0	1	0	yes	1
yes	18	Married	15	Muslim	no	.	.	no	.	.	House wife	daily Laborer	4	no	no	no	yes	no	no	no	no	no	no	no	no	no	no	no	no	no	yes	Other	earth/sand	other	2	Open Well	No facility/Bush/Field	.	Wood	no	yes	0	0	2	0	0	0	yes	1
yes	17	Married	16	Muslim	yes	yes	9th	no	.	.	House wife	daily Laborer	3	no	no	no	yes	no	no	no	no	no	no	no	no	no	no	no	no	no	yes	Other	earth/sand	wood planks/shingles	2	Other	No facility/Bush/Field	.	Wood	no	yes	0	0	0	0	0	0	yes	1
yes	24	Married	18	Muslim	yes	yes	10th	yes	yes	6th	House wife	civil servant	8	no	no	no	yes	no	no	no	no	no	yes	no	no	no	no	no	no	no	yes	thatch/grass/palm leaf	earth/sand	cement	2	Other	No facility/Bush/Field	.	Wood	no	yes	0	0	2	0	0	0	yes	1
yes	21	Married	17	Muslim	no	.	.	no	.	.	House wife	daily Laborer	5	no	no	no	yes	no	no	no	no	no	no	no	no	no	no	no	no	no	yes	thatch/grass/palm leaf	earth/sand	other	2	Other	No facility/Bush/Field	.	Wood	no	no	0	0	0	0	0	0	no	.
yes	26	Divorced	19	Muslim	yes	yes	8th	yes	.	.	House wife	Trader/Merchant	6	no	no	no	yes	no	no	no	no	no	no	no	no	no	no	no	no	no	yes	thatch/grass/palm leaf	earth/sand	wood planks/shingles	2	Pond/Lake/Dam	No facility/Bush/Field	.	Wood	no	yes	2	1	6	4	0	0	no	.
yes	37	Married	17	Muslim	yes	yes	4th	yes	yes	8th	House wife	farmer	7	no	no	no	yes	no	no	no	no	no	no	no	no	no	no	no	no	no	yes	cement	cement	cement	3	Open Well	Pit Latrine/traditional pit toilet	no	Wood	no	yes	1	2	7	5	0	0	no	.
yes	28	Married	19	Muslim	yes	yes	5th	yes	no	.	House wife	daily Laborer	5	no	no	no	yes	no	no	no	no	no	no	no	no	no	no	no	no	no	yes	thatch/grass/palm leaf	earth/sand	stone with mud	2	Open Well	No facility/Bush/Field	.	Wood	yes	yes	1	2	5	7	0	0	yes	2
yes	33	Divorced	20	Muslim	no	.	.	yes	.	.	House wife	farmer	6	no	no	no	yes	no	no	no	no	no	no	no	no	no	no	no	no	no	yes	roofing shingles or plastic sheets	earth/sand	wood planks/shingles	1	Open Well	No facility/Bush/Field	.	Wood	yes	yes	0	0	5	7	0	0	no	.
yes	35	Married	15	Muslim	no	.	.	no	.	.	House wife	daily Laborer	5	no	no	no	no	no	no	no	no	no	no	no	no	no	no	no	no	no	no	thatch/grass/palm leaf	earth/sand	No walls	2	Pond/Lake/Dam	No facility/Bush/Field	.	Wood	yes	no	0	0	0	0	0	0	yes	2
yes	27	Married	15	Muslim	yes	no	.	no	.	.	House wife	no work	11	no	no	no	no	no	no	no	no	no	no	no	no	no	no	no	no	no	no	thatch/grass/palm leaf	earth/sand	No walls	2	Open Well	No facility/Bush/Field	.	Wood	no	no	0	0	0	0	0	0	no	.
yes	40	Married	18	Muslim	no	.	.	no	.	.	House wife	daily Laborer	8	no	no	no	yes	no	no	no	no	no	no	no	no	no	no	no	no	no	no	No roof	earth/sand	No walls	1	Open Well	No facility/Bush/Field	.	Wood	yes	no	0	0	0	0	0	0	yes	2
yes	40	Married	16	Muslim	no	.	.	no	.	.	Daily Laborer	daily Laborer	9	no	no	no	yes	no	no	no	no	no	no	no	no	no	no	no	no	no	yes	thatch/grass/palm leaf	earth/sand	No walls	2	Open Well	No facility/Bush/Field	.	Wood	yes	no	0	0	0	0	0	0	yes	1
yes	40	Married	15	Muslim	no	.	.	no	.	.	Daily Laborer	daily Laborer	12	no	no	no	yes	no	no	no	no	no	no	no	no	no	no	no	no	no	no	thatch/grass/palm leaf	earth/sand	No walls	2	Open Well	No facility/Bush/Field	.	Wood	yes	no	0	0	0	0	0	0	yes	2
yes	35	Married	17	Muslim	no	.	.	yes	yes	8th	House wife	farmer	10	no	no	no	no	no	no	no	no	no	no	no	no	no	no	no	no	no	no	No roof	earth/sand	Cane/palm/trunks	2	Covered Well	Pit Latrine/traditional pit toilet	yes	Wood	no	no	0	0	0	0	0	0	yes	3
yes	30	Married	17	Muslim	no	.	.	yes	yes	8th	Trader/Merchant	no work	12	yes	no	no	yes	no	no	no	no	no	no	no	no	no	no	no	no	no	yes	metal or corrugated iron	earth/sand	Cane/palm/trunks	2	Covered Well	Pit Latrine/traditional pit toilet	yes	Wood	yes	yes	0	0	20	0	1	0	no	.
yes	40	Married	18	Muslim	yes	no	.	yes	yes	6th	House wife	farmer	8	no	no	no	yes	no	no	no	no	no	no	no	no	no	no	no	no	no	no	No roof	earth/sand	Cane/palm/trunks	3	Open Well	Pit Latrine/traditional pit toilet	no	Wood	no	no	0	0	0	0	0	0	no	.
yes	32	Married	17	Muslim	yes	yes	7th	yes	yes	10th	House wife	civil servant	8	no	no	no	yes	no	no	no	no	no	no	no	no	no	no	no	no	no	no	thatch/grass/palm leaf	earth/sand	Cane/palm/trunks	2	Covered Well	Pit Latrine/traditional pit toilet	no	Wood	yes	no	0	0	0	0	0	0	yes	3
yes	38	Married	18	Muslim	yes	yes	8th	yes	yes	6th	House wife	farmer	8	yes	yes	no	yes	no	no	no	no	no	no	no	no	no	no	no	no	no	no	No roof	earth/sand	No walls	2	Covered Well	Pit Latrine/traditional pit toilet	yes	Wood	yes	no	0	0	0	0	0	0	yes	3
yes	30	Married	18	Protestant	no	.	.	yes	yes	3rd	House wife	farmer	9	no	no	no	no	no	no	no	no	yes	no	no	no	no	no	no	no	no	yes	thatch/grass/palm leaf	earth/sand	stone with mud	1	Covered Well	Pit Latrine/traditional pit toilet	no	Wood	no	yes	0	0	0	0	0	1	yes	0.025
yes	28	Married	14	Protestant	no	.	.	yes	yes	6th	House wife	farmer	4	no	no	no	yes	no	no	no	yes	no	no	no	no	no	no	no	no	no	yes	thatch/grass/palm leaf	earth/sand	stone with mud	1	Pond/Lake/Dam	Pit Latrine/traditional pit toilet	no	Wood	yes	no	0	0	0	0	0	0	yes	0.025
yes	27	Married	18	Protestant	no	.	.	yes	yes	8th	House wife	farmer	7	no	no	no	yes	no	no	no	yes	yes	no	no	no	no	no	no	no	no	yes	thatch/grass/palm leaf	earth/sand	stone with mud	1	Pond/Lake/Dam	Pit Latrine/traditional pit toilet	no	Wood	yes	yes	1	0	0	0	0	1	yes	0.025
yes	16	Married	14	Protestant	yes	yes	7th	yes	yes	7th	House wife	farmer	3	no	no	no	no	no	no	no	no	yes	no	no	no	no	no	no	no	no	yes	thatch/grass/palm leaf	earth/sand	stone with mud	1	Pond/Lake/Dam	Pit Latrine/traditional pit toilet	no	Wood	no	yes	0	0	0	0	0	0	yes	0.25
yes	28	Married	20	Protestant	yes	yes	12th	yes	yes	10th	House wife	farmer	5	yes	yes	no	yes	no	no	no	yes	yes	yes	no	no	no	yes	no	no	no	yes	metal or corrugated iron	cement	stone with mud	1	Piped outside compound	Pit Latrine/traditional pit toilet	no	Wood	yes	yes	2	0	0	0	0	2	yes	0.025
yes	22	Married	17	Protestant	yes	yes	7th	yes	yes	9th	House wife	farmer	4	no	no	no	no	no	no	no	yes	yes	no	no	no	no	no	no	no	no	yes	thatch/grass/palm leaf	earth/sand	stone with mud	1	Piped outside compound	Pit Latrine/traditional pit toilet	no	Wood	yes	no	0	0	0	0	0	0	yes	0.025
yes	30	Married	20	Protestant	yes	yes	10th	no	.	.	House wife	farmer	5	no	no	no	yes	no	no	no	no	yes	no	no	no	no	no	no	no	no	yes	thatch/grass/palm leaf	earth/sand	stone with mud	1	Piped outside compound	Pit Latrine/traditional pit toilet	no	Wood	no	yes	0	0	0	2	0	0	yes	0.025
yes	17	Married	13	Protestant	yes	yes	7th	yes	yes	6th	House wife	daily Laborer	3	yes	no	no	yes	no	no	no	no	yes	no	no	no	no	no	no	no	no	yes	metal or corrugated iron	earth/sand	stone with mud	1	Piped outside compound	Pit Latrine/traditional pit toilet	yes	Wood	no	yes	2	0	0	0	0	2	yes	0.025
yes	30	Married	18	Protestant	yes	yes	12th	yes	yes	University/college diploma	House wife	farmer	6	yes	no	no	yes	no	no	no	yes	yes	no	no	no	no	no	no	no	no	yes	thatch/grass/palm leaf	earth/sand	stone with mud	1	Piped outside compound	Pit Latrine/traditional pit toilet	no	Wood	yes	yes	2	0	0	0	0	1	yes	0.025
yes	30	Married	28	Protestant	yes	yes	6th	yes	yes	6th	House wife	farmer	3	no	no	no	no	no	no	no	yes	yes	no	no	no	no	no	no	no	no	yes	thatch/grass/palm leaf	earth/sand	stone with mud	1	Piped outside compound	Pit Latrine/traditional pit toilet	no	Wood	no	no	0	0	0	0	0	0	yes	0.025
yes	25	Married	15	Protestant	yes	yes	7th	yes	yes	10th	House wife	farmer	1	no	no	no	yes	no	no	no	yes	yes	no	no	no	no	no	no	no	no	yes	thatch/grass/palm leaf	earth/sand	stone with mud	1	Piped outside compound	Pit Latrine/traditional pit toilet	no	Wood	no	no	0	0	0	0	0	0	yes	0.025
yes	22	Married	20	Protestant	yes	yes	12th	yes	yes	7th	House wife	farmer	4	no	no	no	yes	no	no	no	yes	yes	no	no	no	no	no	no	no	no	yes	thatch/grass/palm leaf	earth/sand	stone with mud	1	Piped outside compound	Pit Latrine/traditional pit toilet	no	Wood	no	yes	2	0	0	0	0	3	yes	0.025
yes	25	Married	15	Muslim	no	.	.	yes	yes	8th	House wife	Agro-pastoralist	4	no	no	no	yes	no	no	no	no	no	no	no	no	no	no	no	no	no	yes	Other	other	other	1	Open Well	No facility/Bush/Field	.	Wood	no	yes	5	0	67	19	1	0	yes	1
yes	26	Married	15	Muslim	no	.	.	no	.	.	House wife	Agro-pastoralist	8	no	no	no	yes	no	no	no	no	no	no	no	no	no	no	no	no	no	yes	thatch/grass/palm leaf	earth/sand	covered adobe	1	Open Well	No facility/Bush/Field	.	Wood	no	yes	5	0	0	0	0	0	yes	2
yes	26	Married	17	Muslim	yes	yes	4th	no	.	.	House wife	Agro-pastoralist	9	no	no	no	yes	no	no	no	no	no	no	no	no	no	no	no	no	no	yes	thatch/grass/palm leaf	earth/sand	covered adobe	1	Open Well	No facility/Bush/Field	.	Wood	no	yes	0	0	20	0	1	0	yes	1
yes	16	Married	15	Muslim	no	.	.	no	.	.	House wife	Other	2	no	no	no	yes	no	no	no	no	no	yes	no	no	no	no	no	yes	no	yes	Other	earth/sand	plywood	1	Open Well	No facility/Bush/Field	.	Wood	no	no	0	0	0	0	0	0	no	.
yes	36	Married	19	Muslim	no	.	.	yes	yes	3rd	House wife	civil servant	11	no	no	no	yes	no	no	no	no	no	no	no	no	no	no	no	no	no	yes	thatch/grass/palm leaf	earth/sand	stone with mud	1	Open Spring	No facility/Bush/Field	.	Wood	yes	yes	10	4	1	5	2	0	yes	11
yes	28	Married	20	Muslim	yes	yes	5th	no	.	.	House wife	civil servant	3	no	no	no	yes	no	no	no	no	no	no	no	no	no	no	no	no	no	yes	thatch/grass/palm leaf	earth/sand	dirt	1	Open Spring	No facility/Bush/Field	.	Wood	yes	no	0	0	0	0	0	0	no	.
yes	25	Married	16	Muslim	yes	yes	4th	no	.	.	House wife	daily Laborer	2	no	no	no	yes	no	no	no	no	no	no	no	no	no	no	no	no	no	yes	metal or corrugated iron	earth/sand	cement blocks	1	Open Well	No facility/Bush/Field	.	Wood	yes	no	0	0	0	0	0	0	yes	2
yes	33	Married	20	Muslim	no	.	.	no	.	.	House wife	daily Laborer	3	no	no	no	yes	no	no	no	no	no	no	no	no	no	no	no	no	no	yes	thatch/grass/palm leaf	earth/sand	brick	1	Open Spring	No facility/Bush/Field	.	Wood	yes	no	0	0	0	0	0	0	yes	3
yes	26	Married	18	Muslim	no	.	.	no	.	.	Trader/Merchant	Trader/Merchant	4	no	no	no	yes	no	no	no	no	no	no	no	no	no	no	no	no	no	yes	thatch/grass/palm leaf	earth/sand	cement	1	Open Well	No facility/Bush/Field	.	Wood	yes	no	0	0	0	0	0	0	no	.
yes	28	Married	19	Muslim	yes	yes	6th	yes	yes	7th	House wife	civil servant	6	no	no	no	yes	no	no	yes	no	no	no	no	no	no	no	no	no	no	yes	thatch/grass/palm leaf	earth/sand	Cane/palm/trunks	1	Piped outside compound	No facility/Bush/Field	.	Wood	no	yes	0	0	55	6	2	0	no	.
yes	27	Married	18	Muslim	no	.	.	no	.	.	House wife	daily Laborer	6	no	no	no	no	no	no	no	no	no	no	no	no	no	no	no	no	no	yes	thatch/grass/palm leaf	earth/sand	No walls	1	Covered Well	No facility/Bush/Field	.	Wood	yes	no	0	0	0	0	0	0	no	.
yes	39	Married	16	Muslim	no	.	.	no	.	.	House wife	farmer	8	no	no	no	no	no	no	no	no	yes	no	no	no	no	no	no	no	no	yes	metal or corrugated iron	earth/sand	bamboo with mud	1	Protected hand pump spring	Pit Latrine/traditional pit toilet	no	Wood	yes	no	0	0	0	0	0	0	no	.
yes	22	Married	15	Muslim	no	.	.	yes	yes	10th	House wife	farmer	5	yes	yes	no	yes	no	no	no	yes	yes	yes	no	no	no	no	no	no	no	yes	metal or corrugated iron	earth/sand	bamboo with mud	1	Open Spring	Pit Latrine/traditional pit toilet	no	Wood	yes	yes	0	0	0	0	1	0	no	.
yes	35	Married	20	Muslim	no	.	.	no	.	.	House wife	farmer	8	no	no	no	yes	no	no	no	no	yes	yes	no	no	no	no	no	no	no	yes	metal or corrugated iron	earth/sand	bamboo with mud	1	Open Spring	Pit Latrine/traditional pit toilet	no	Wood	yes	yes	1	0	0	0	0	0	yes	0.5
yes	25	Married	15	Muslim	no	.	.	no	.	.	House wife	farmer	5	yes	no	no	yes	no	no	no	no	yes	no	no	no	no	no	no	no	no	yes	metal or corrugated iron	earth/sand	bamboo with mud	1	Open Spring	Pit Latrine/traditional pit toilet	no	Wood	no	no	0	0	0	0	0	0	no	.
yes	24	Married	15	Muslim	no	.	.	no	.	.	House wife	daily Laborer	4	no	no	no	yes	no	no	yes	no	no	no	no	no	no	no	no	no	no	yes	No roof	earth/sand	No walls	1	Rainwater	Other	no	Wood	no	yes	1	0	0	0	0	0	no	.
yes	17	Married	17	Muslim	yes	yes	4th	no	.	.	House wife	no work	3	no	no	no	no	yes	no	no	no	no	no	no	no	no	no	no	no	no	yes	thatch/grass/palm leaf	wood	dirt	2	Rainwater	Other	no	Wood	no	yes	9	0	4	0	0	0	yes	20
yes	16	Married	16	Muslim	no	.	.	no	.	.	House wife	no work	3	no	no	no	no	yes	no	no	no	no	no	no	no	no	no	no	no	no	no	No roof	carpet	dirt	2	Rainwater	Other	no	Wood	no	no	0	0	0	0	0	0	no	.
yes	34	Married	17	Muslim	no	.	.	no	.	.	House wife	no work	8	no	no	no	yes	yes	no	no	no	no	no	no	no	no	no	no	yes	no	no	No roof	wood	No walls	2	Rainwater	Other	no	Wood	no	no	0	0	0	0	0	0	no	.
yes	30	Married	15	Muslim	no	.	.	yes	yes	7th	House wife	farmer	6	yes	yes	no	no	no	no	no	no	yes	yes	no	no	no	no	no	no	no	yes	metal or corrugated iron	earth/sand	bamboo with mud	2	Piped outside compound	Pit Latrine/traditional pit toilet	no	Wood	no	no	0	0	0	0	0	0	yes	0.75
yes	18	Married	16	Muslim	yes	yes	10th	no	.	.	House wife	Pastoralist	6	no	yes	no	no	yes	no	no	yes	yes	yes	no	yes	no	no	no	no	no	yes	wood	earth/sand	reused wood	3	River	No facility/Bush/Field	.	Wood	yes	yes	5	2	30	10	7	0	yes	2
yes	39	Married	25	Muslim	no	.	.	no	.	.	House wife	civil servant	11	yes	yes	no	no	yes	no	yes	yes	yes	yes	no	yes	no	no	no	no	no	no	cement	cement	cement	3	Piped into dwelling	Pit Latrine/traditional pit toilet	yes	Wood	yes	yes	0	0	40	0	1	0	yes	1
yes	34	Married	20	Muslim	yes	yes	3rd	yes	yes	12th	Daily Laborer	civil servant	10	no	no	no	no	yes	no	no	no	no	no	no	no	no	no	no	no	no	yes	wood	earth/sand	plywood	2	Piped into compound	Pit Latrine/traditional pit toilet	yes	Wood	no	yes	0	0	10	0	1	0	yes	1
yes	22	Married	16	Muslim	no	.	.	no	.	.	Pastoralist	Pastoralist	7	no	no	no	no	no	no	no	no	no	no	no	no	no	no	no	no	no	no	thatch/grass/palm leaf	earth/sand	Cane/palm/trunks	2	River	No facility/Bush/Field	.	Wood	no	yes	0	0	8	5	1	0	yes	0.5
yes	29	Married	15	Muslim	no	.	.	no	.	.	House wife	Agro-pastoralist	8	no	yes	no	no	yes	no	no	no	no	yes	no	no	no	no	no	no	no	yes	wood	earth/sand	plywood	3	Piped outside compound	No facility/Bush/Field	.	Wood	no	yes	2	0	10	10	0	0	yes	0.5
yes	22	Married	15	Muslim	no	.	.	no	.	.	House wife	Agro-pastoralist	6	no	yes	no	no	no	no	no	no	yes	no	no	no	no	no	no	no	no	yes	wood	earth/sand	plywood	2	Piped outside compound	No facility/Bush/Field	.	Wood	no	yes	5	10	20	30	2	0	yes	1
yes	18	Married	16	Muslim	no	.	.	no	.	.	House wife	Pastoralist	3	no	no	no	no	no	no	no	no	no	no	no	no	no	no	no	no	no	no	wood	earth/sand	Cane/palm/trunks	1	Piped outside compound	No facility/Bush/Field	.	Wood	no	yes	0	0	8	4	1	0	no	.
yes	29	Married	16	Muslim	no	.	.	no	.	.	House wife	Agro-pastoralist	6	no	no	no	no	yes	no	no	no	no	no	no	no	no	no	no	no	no	yes	wood	earth/sand	Cane/palm/trunks	3	Piped outside compound	No facility/Bush/Field	.	Wood	no	yes	0	0	25	20	3	0	yes	1
yes	22	Married	18	Muslim	no	.	.	no	.	.	House wife	Agro-pastoralist	3	no	yes	no	no	yes	no	no	no	no	no	no	no	no	no	no	no	no	yes	wood	earth/sand	plywood	2	Piped outside compound	No facility/Bush/Field	.	Wood	no	yes	0	0	10	0	1	0	no	.
yes	30	Married	17	Muslim	no	.	.	no	.	.	Agro-pastoralist	Agro-pastoralist	5	no	no	no	yes	no	no	no	no	no	yes	no	no	no	no	no	no	no	no	wood	earth/sand	wood planks/shingles	3	River	Pit Latrine/traditional pit toilet	yes	Wood	yes	yes	0	0	30	10	0	0	yes	0.5
yes	29	Married	16	Muslim	yes	yes	5th	yes	yes	University/college diploma	Agro-pastoralist	civil servant	7	no	no	no	yes	no	no	yes	no	no	yes	no	no	no	no	no	no	no	yes	thatch/grass/palm leaf	earth/sand	wood planks/shingles	2	River	No facility/Bush/Field	.	Wood	yes	yes	2	0	60	20	2	0	yes	1
yes	30	Married	16	Muslim	no	.	.	no	.	.	Agro-pastoralist	Agro-pastoralist	7	no	no	no	no	no	no	yes	no	no	yes	no	no	no	no	no	no	no	yes	thatch/grass/palm leaf	earth/sand	wood planks/shingles	2	River	No facility/Bush/Field	.	Wood	yes	yes	4	0	50	40	2	0	yes	3
yes	21	Married	20	Muslim	no	.	.	yes	yes	9th	Agro-pastoralist	Agro-pastoralist	3	no	no	no	yes	no	no	yes	no	no	yes	no	no	no	no	no	no	no	no	thatch/grass/palm leaf	earth/sand	wood planks/shingles	1	River	No facility/Bush/Field	.	Wood	yes	yes	0	0	40	20	3	0	yes	1
yes	26	Married	19	Muslim	yes	no	.	no	.	.	House wife	farmer	3	no	no	no	yes	no	no	no	no	no	yes	no	no	no	no	no	no	no	yes	thatch/grass/palm leaf	earth/sand	wood planks/shingles	1	Other	No facility/Bush/Field	.	Wood	no	yes	0	0	0	0	0	0	yes	1
yes	25	Married	20	Muslim	yes	yes	3rd	yes	yes	6th	House wife	civil servant	6	no	no	no	yes	no	no	no	no	no	no	no	no	no	no	no	no	no	no	wood	earth/sand	wood planks/shingles	1	Other	No facility/Bush/Field	.	Wood	yes	yes	0	0	2	0	0	0	no	.
yes	25	Married	15	Muslim	no	.	.	yes	yes	4th	House wife	daily Laborer	6	no	no	no	yes	no	no	no	no	no	no	no	no	no	no	no	no	no	yes	wood	earth/sand	wood planks/shingles	2	Other	No facility/Bush/Field	.	Wood	yes	yes	0	0	2	0	0	0	yes	1
yes	30	Married	19	Muslim	no	.	.	no	.	.	House wife	Agro-pastoralist	11	no	no	no	no	no	no	no	no	no	no	no	no	no	no	no	no	no	yes	thatch/grass/palm leaf	wood	other	2	Other	No facility/Bush/Field	.	Wood	yes	yes	0	0	10	0	0	0	yes	1
yes	17	Married	16	Muslim	no	.	.	yes	yes	9th	House wife	daily Laborer	3	no	no	no	yes	no	no	no	no	no	no	no	no	no	no	no	no	no	yes	thatch/grass/palm leaf	earth/sand	wood planks/shingles	1	Open Well	No facility/Bush/Field	.	Wood	no	yes	0	0	3	0	1	0	yes	1
yes	25	Married	18	Muslim	yes	no	.	yes	yes	4th	House wife	no work	6	no	no	no	no	no	no	no	no	no	yes	no	no	no	no	no	no	no	yes	thatch/grass/palm leaf	earth/sand	bamboo with mud	2	Other	No facility/Bush/Field	.	Wood	no	no	0	0	0	0	0	0	yes	1
yes	24	Married	20	Muslim	no	.	.	no	.	.	House wife	Pastoralist	4	no	no	no	yes	no	no	yes	no	no	no	no	no	no	no	no	no	no	yes	wood	earth/sand	wood planks/shingles	1	Piped outside compound	No facility/Bush/Field	.	Wood	yes	yes	0	0	5	0	4	0	no	.
yes	20	Married	14	Muslim	no	.	.	no	.	.	House wife	Pastoralist	7	no	no	no	no	no	no	no	no	no	no	no	no	no	no	no	no	no	yes	wood	earth/sand	wood planks/shingles	1	Piped outside compound	No facility/Bush/Field	.	Wood	no	yes	0	0	5	0	1	0	yes	1
yes	20	Married	12	Muslim	no	.	.	no	.	.	House wife	farmer	8	yes	no	no	no	no	no	yes	no	no	no	no	no	no	no	no	no	no	no	wood	earth/sand	wood planks/shingles	1	Piped outside compound	Pit Latrine/traditional pit toilet	no	Wood	no	yes	4	0	30	0	7	0	no	.
yes	42	Married	22	Muslim	no	.	.	yes	yes	University/college diploma	House wife	civil servant	11	yes	no	no	yes	no	no	no	no	no	no	no	no	no	no	no	no	no	yes	wood	earth/sand	wood planks/shingles	1	Piped outside compound	No facility/Bush/Field	.	Wood	no	yes	0	0	10	5	1	0	yes	1
yes	30	Married	24	Muslim	yes	no	.	no	.	.	House wife	farmer	5	yes	no	no	yes	no	no	yes	no	no	no	no	no	no	no	no	no	no	yes	wood	earth/sand	wood planks/shingles	1	River	No facility/Bush/Field	.	Wood	no	yes	1	0	31	0	3	0	yes	2
yes	28	Married	18	Muslim	no	.	.	no	.	.	House wife	farmer	7	no	no	no	yes	no	no	no	no	no	no	no	no	no	no	no	no	no	yes	wood	earth/sand	wood planks/shingles	1	River	No facility/Bush/Field	.	Wood	no	yes	0	0	10	1	0	0	no	.
yes	27	Divorced	25	Muslim	yes	no	.	no	.	.	Trader/Merchant	farmer	3	yes	no	yes	yes	no	no	no	no	yes	yes	no	no	no	no	no	no	no	yes	metal or corrugated iron	earth/sand	stone with mud	1	Piped into compound	Pit Latrine/traditional pit toilet	no	Wood	no	yes	0	0	0	0	0	0	yes	1
yes	26	Married	18	Muslim	no	.	.	yes	yes	6th	House wife	farmer	6	yes	yes	no	no	no	no	no	no	no	no	no	no	no	no	no	no	no	yes	wood	earth/sand	wood planks/shingles	1	Piped outside compound	No facility/Bush/Field	.	Wood	no	yes	0	0	40	0	0	0	yes	1
yes	30	Married	16	Muslim	no	.	.	yes	yes	7th	House wife	civil servant	9	no	yes	no	no	no	no	no	no	no	no	no	no	no	no	no	no	no	yes	wood	earth/sand	wood planks/shingles	1	Piped outside compound	No facility/Bush/Field	.	Wood	no	yes	5	0	56	0	1	0	yes	1
yes	30	Divorced	17	Muslim	yes	no	.	no	.	.	House wife	no work	5	no	no	no	yes	no	no	no	no	yes	no	no	no	no	no	no	no	no	no	wood	cement	No walls	2	River	No facility/Bush/Field	.	Wood	no	no	0	0	0	0	0	0	no	.
yes	36	Married	18	Muslim	yes	yes	4th	yes	yes	8th	House wife	farmer	10	no	no	no	no	no	no	no	no	no	no	no	no	no	no	no	no	no	no	No roof	earth/sand	Cane/palm/trunks	2	Covered Well	Pit Latrine/traditional pit toilet	no	Wood	no	no	0	0	0	0	0	0	no	.
yes	25	Married	18	Muslim	yes	no	.	no	.	.	House wife	no work	4	no	no	no	no	no	no	no	no	no	no	no	no	no	no	no	no	no	no	No roof	earth/sand	No walls	1	River	No facility/Bush/Field	.	Wood	no	no	0	0	0	0	0	0	no	.
yes	25	Married	17	Muslim	no	.	.	yes	yes	6th	House wife	no work	8	no	no	no	no	no	no	no	no	no	no	no	no	no	no	no	no	no	no	No roof	earth/sand	Cane/palm/trunks	2	River	No facility/Bush/Field	.	Wood	no	no	0	0	0	0	0	0	no	.
yes	37	Married	18	Muslim	no	.	.	no	.	.	House wife	no work	9	no	no	no	no	no	no	no	no	no	no	no	no	no	no	no	no	no	no	No roof	earth/sand	Cane/palm/trunks	2	River	No facility/Bush/Field	.	Wood	no	no	0	0	0	0	0	0	no	.
yes	36	Married	19	Muslim	yes	yes	3rd	yes	no	.	House wife	farmer	6	yes	no	no	yes	no	no	no	no	no	no	no	no	no	no	no	no	no	yes	thatch/grass/palm leaf	earth/sand	wood planks/shingles	2	Pond/Lake/Dam	No facility/Bush/Field	.	Wood	yes	yes	0	0	3	0	1	0	yes	2
yes	16	Married	15	Muslim	yes	yes	3rd	no	.	.	House wife	daily Laborer	3	yes	no	no	yes	no	no	no	no	no	no	no	no	no	no	no	no	no	yes	wood planks	earth/sand	stone with mud	1	Pond/Lake/Dam	No facility/Bush/Field	.	Wood	no	yes	0	0	2	0	0	0	yes	1
yes	28	Married	18	Muslim	yes	yes	6th	yes	yes	10th	House wife	daily Laborer	4	yes	no	no	yes	no	no	no	no	no	no	no	no	no	no	no	no	no	yes	thatch/grass/palm leaf	cement	wood planks/shingles	2	Open Well	No facility/Bush/Field	.	Wood	no	yes	2	1	5	3	1	0	yes	1
yes	30	Married	15	Protestant	no	.	.	yes	yes	8th	House wife	civil servant	5	no	no	no	yes	no	no	no	yes	yes	yes	no	yes	no	no	no	no	no	yes	thatch/grass/palm leaf	earth/sand	Cane/palm/trunks	1	Piped outside compound	Pit Latrine/traditional pit toilet	no	Wood	yes	yes	1	0	0	0	0	0	yes	0.3
yes	19	Married	17	Protestant	yes	yes	Technical/vocational certificate	yes	yes	12th	House wife	Trader/Merchant	9	yes	no	no	yes	no	no	no	yes	yes	yes	no	no	no	no	no	no	no	yes	thatch/grass/palm leaf	earth/sand	Cane/palm/trunks	1	Piped outside compound	Pit Latrine/traditional pit toilet	no	Wood	yes	no	0	0	0	0	0	0	yes	0.5
yes	20	Married	18	Protestant	yes	yes	8th	yes	yes	University/college diploma	House wife	Trader/Merchant	3	no	yes	no	yes	no	no	no	yes	yes	yes	no	no	no	no	no	no	no	no	metal or corrugated iron	cement	dirt	1	Piped outside compound	Pit Latrine/traditional pit toilet	no	Wood	yes	yes	0	0	0	0	0	1	yes	1
yes	25	Married	15	Protestant	no	.	.	yes	yes	10th	House wife	Trader/Merchant	6	no	yes	no	yes	no	no	no	yes	yes	yes	no	no	no	no	no	no	no	yes	metal or corrugated iron	cement	dirt	2	Piped outside compound	Pit Latrine/traditional pit toilet	no	Wood	yes	yes	2	0	0	2	0	4	yes	2
yes	30	Married	18	Muslim	no	.	.	no	.	.	Agro-pastoralist	Agro-pastoralist	7	no	no	no	no	no	no	no	no	no	no	no	no	no	no	no	no	no	yes	thatch/grass/palm leaf	earth/sand	wood planks/shingles	1	Piped outside compound	No facility/Bush/Field	.	Wood	no	yes	4	3	30	20	3	0	yes	1
yes	29	Married	20	Muslim	no	.	.	no	.	.	Pastoralist	Pastoralist	6	no	no	no	no	no	no	no	no	no	no	no	no	no	no	no	no	no	no	thatch/grass/palm leaf	earth/sand	wood planks/shingles	1	Piped outside compound	No facility/Bush/Field	.	Wood	no	no	0	0	0	0	0	0	no	.
yes	28	Married	16	Muslim	no	.	.	no	.	.	Pastoralist	Pastoralist	6	no	no	no	no	no	no	no	no	no	no	no	no	no	no	no	no	no	yes	thatch/grass/palm leaf	earth/sand	wood planks/shingles	1	Piped outside compound	No facility/Bush/Field	.	Wood	no	yes	2	0	10	10	1	0	no	.
yes	30	Married	18	Muslim	no	.	.	no	.	.	Pastoralist	Pastoralist	7	no	no	no	no	no	no	no	no	no	no	no	no	no	no	no	no	no	no	thatch/grass/palm leaf	earth/sand	wood planks/shingles	2	Piped outside compound	No facility/Bush/Field	.	Wood	no	yes	2	2	40	10	1	0	no	.
yes	30	Married	16	Muslim	no	.	.	no	.	.	Pastoralist	Pastoralist	7	no	no	no	no	no	no	no	no	no	no	no	no	no	no	no	no	no	no	thatch/grass/palm leaf	earth/sand	wood planks/shingles	2	Piped outside compound	No facility/Bush/Field	.	Wood	no	yes	1	2	30	10	1	0	no	.
yes	25	Married	18	Muslim	yes	yes	6th	yes	yes	7th	House wife	farmer	5	yes	no	no	yes	no	no	no	yes	yes	no	no	no	no	no	no	no	no	yes	metal or corrugated iron	earth/sand	bamboo with mud	1	Open Spring	Pit Latrine/traditional pit toilet	no	Wood	yes	yes	0	0	0	1	0	0	yes	0.25
yes	35	Married	18	Muslim	yes	yes	3rd	no	.	.	House wife	farmer	7	yes	no	no	yes	no	no	no	yes	yes	no	no	no	no	no	no	no	no	yes	metal or corrugated iron	earth/sand	bamboo with mud	1	Open Spring	Pit Latrine/traditional pit toilet	no	Wood	no	yes	2	0	0	1	0	0	yes	0.5
yes	30	Married	18	Muslim	yes	yes	3rd	yes	yes	2nd	House wife	farmer	6	yes	yes	no	yes	no	no	no	no	yes	yes	no	no	no	no	no	no	no	yes	metal or corrugated iron	earth/sand	bamboo with mud	1	Open Spring	Pit Latrine/traditional pit toilet	no	Wood	yes	yes	1	0	0	1	0	0	yes	0.25
yes	32	Married	18	Muslim	yes	yes	4th	yes	yes	5th	House wife	farmer	8	yes	no	no	no	no	no	no	no	yes	no	no	no	no	no	no	no	no	yes	metal or corrugated iron	earth/sand	bamboo with mud	1	Open Spring	Pit Latrine/traditional pit toilet	no	Wood	no	yes	2	0	0	0	0	0	yes	0.5
yes	21	Married	18	Muslim	yes	yes	5th	yes	yes	7th	House wife	farmer	3	yes	no	no	yes	no	no	no	yes	yes	yes	no	no	no	no	no	no	no	yes	metal or corrugated iron	earth/sand	bamboo with mud	1	Piped outside compound	Pit Latrine/traditional pit toilet	no	Wood	yes	yes	0	0	0	3	0	0	yes	0.25
yes	35	Widowed	16	Muslim	no	.	.	no	.	.	House wife	Other	9	yes	no	no	yes	no	no	no	yes	yes	no	no	no	no	no	no	no	no	yes	metal or corrugated iron	earth/sand	bamboo with mud	1	Piped outside compound	Pit Latrine/traditional pit toilet	no	Wood	no	yes	1	1	1	0	0	0	yes	1
yes	22	Married	17	Muslim	no	.	.	no	.	.	House wife	farmer	4	yes	no	no	yes	no	no	no	no	yes	no	no	no	no	no	no	no	no	yes	metal or corrugated iron	earth/sand	bamboo with mud	1	Piped outside compound	Pit Latrine/traditional pit toilet	no	Wood	no	yes	1	0	0	0	0	1	no	.
yes	20	Married	15	Muslim	yes	yes	5th	yes	yes	9th	House wife	no work	4	no	no	no	yes	no	no	no	no	no	yes	no	no	no	no	no	no	no	no	metal or corrugated iron	earth/sand	bamboo with mud	1	Piped outside compound	Pit Latrine/traditional pit toilet	no	Wood	yes	yes	2	0	0	0	0	0	no	.
yes	25	Married	15	Muslim	yes	yes	1st	yes	yes	4th	House wife	farmer	8	yes	no	no	yes	no	no	no	yes	yes	yes	no	no	no	no	no	no	no	yes	metal or corrugated iron	carpet	bamboo with mud	2	Piped outside compound	Pit Latrine/traditional pit toilet	no	Wood	yes	yes	3	2	0	1	0	6	yes	1
yes	30	Married	20	Muslim	no	.	.	yes	yes	3rd	House wife	farmer	6	yes	no	no	yes	no	no	no	no	yes	no	no	no	no	no	no	no	no	yes	metal or corrugated iron	earth/sand	bamboo with mud	1	Piped outside compound	Pit Latrine/traditional pit toilet	yes	Wood	yes	yes	0	0	0	1	0	0	no	.
yes	35	Married	18	Muslim	no	.	.	no	.	.	House wife	Pastoralist	8	no	no	no	yes	no	no	yes	no	no	no	no	no	no	no	no	no	no	yes	thatch/grass/palm leaf	earth/sand	Cane/palm/trunks	1	Piped outside compound	No facility/Bush/Field	.	Wood	no	no	0	0	0	0	0	0	no	.
yes	35	Married	25	Muslim	no	.	.	no	.	.	House wife	Pastoralist	5	no	yes	no	yes	no	no	yes	no	no	no	no	no	no	no	no	no	no	yes	thatch/grass/palm leaf	earth/sand	Cane/palm/trunks	1	River	No facility/Bush/Field	.	Wood	no	yes	2	0	35	8	2	0	no	.
yes	40	Married	15	Muslim	no	.	.	no	.	.	House wife	Pastoralist	9	yes	no	no	yes	no	no	yes	no	no	no	no	no	no	no	no	no	no	yes	thatch/grass/palm leaf	earth/sand	Cane/palm/trunks	2	River	No facility/Bush/Field	.	Wood	no	yes	4	2	20	20	1	0	no	.
yes	35	Married	17	Muslim	no	.	.	no	.	.	House wife	Pastoralist	8	yes	yes	no	yes	no	no	yes	no	no	no	no	no	no	no	no	no	no	yes	thatch/grass/palm leaf	earth/sand	Cane/palm/trunks	1	River	No facility/Bush/Field	.	Wood	no	yes	5	2	20	15	2	0	no	.
yes	42	Married	16	Muslim	no	.	.	no	.	.	House wife	Pastoralist	10	yes	yes	no	yes	no	no	yes	no	no	no	no	no	no	no	no	no	no	yes	thatch/grass/palm leaf	earth/sand	Cane/palm/trunks	2	River	Other	no	Wood	no	yes	2	2	20	20	1	0	yes	0.5
yes	32	Married	18	Muslim	no	.	.	yes	yes	8th	House wife	civil servant	7	yes	yes	no	yes	no	no	no	no	no	no	no	no	no	no	no	no	no	yes	thatch/grass/palm leaf	earth/sand	Cane/palm/trunks	1	River	Other	no	Wood	no	yes	2	0	15	15	1	0	yes	0.5
yes	38	Married	16	Muslim	no	.	.	no	.	.	Pastoralist	Pastoralist	2	no	no	no	yes	no	no	yes	no	no	no	no	no	no	no	no	no	no	yes	thatch/grass/palm leaf	earth/sand	Cane/palm/trunks	1	River	Other	no	Wood	no	yes	0	0	25	10	2	0	no	.
yes	42	Married	15	Muslim	no	.	.	no	.	.	House wife	Pastoralist	12	no	no	no	yes	no	no	no	no	no	no	no	no	no	no	no	no	no	yes	thatch/grass/palm leaf	earth/sand	Cane/palm/trunks	3	River	Other	no	Wood	no	yes	8	4	30	30	5	0	yes	0.5
yes	20	Divorced	18	Muslim	no	.	.	no	.	.	Pastoralist	Other	3	no	no	no	yes	no	no	no	no	no	no	no	no	no	no	no	no	no	yes	thatch/grass/palm leaf	earth/sand	Cane/palm/trunks	1	River	Other	no	Wood	no	yes	10	0	40	30	10	0	yes	0.5
yes	28	Married	16	Muslim	no	.	.	no	.	.	House wife	Agro-pastoralist	6	yes	yes	no	yes	no	no	yes	no	no	no	no	no	no	no	no	no	no	yes	thatch/grass/palm leaf	earth/sand	Cane/palm/trunks	1	River	Other	no	Wood	no	yes	0	0	20	20	4	0	yes	1
yes	28	Married	17	Muslim	no	.	.	no	.	.	House wife	Pastoralist	5	yes	yes	no	yes	no	no	yes	no	no	no	no	no	no	no	no	no	no	no	metal or corrugated iron	earth/sand	bamboo with mud	2	Piped outside compound	Pit Latrine/traditional pit toilet	yes	Charcoal	no	no	0	0	0	0	0	0	yes	0.5
yes	22	Married	17	Muslim	yes	no	.	no	.	.	Trader/Merchant	Trader/Merchant	4	yes	no	no	yes	no	yes	yes	yes	no	yes	no	no	no	no	no	no	no	no	metal or corrugated iron	earth/sand	bamboo with mud	2	Piped outside compound	Pit Latrine/traditional pit toilet	yes	Charcoal	yes	no	0	0	0	0	0	0	no	.
yes	19	Never married	.	Muslim	yes	no	.	no	.	.	Student	civil servant	6	no	yes	no	yes	no	no	no	no	no	no	no	no	no	no	no	no	no	no	metal or corrugated iron	earth/sand	bamboo with mud	2	Piped outside compound	Pit Latrine/traditional pit toilet	yes	Wood	yes	yes	0	0	20	0	0	0	yes	0.5
yes	24	Married	17	Muslim	yes	no	.	no	.	.	House wife	Pastoralist	4	yes	yes	no	yes	no	no	yes	no	no	no	no	no	no	no	no	no	no	yes	metal or corrugated iron	earth/sand	bamboo with mud	2	Piped outside compound	No facility/Bush/Field	.	Wood	no	yes	10	5	40	30	10	0	yes	0.5
yes	22	Married	17	Muslim	no	.	.	yes	yes	10th	House wife	Agro-pastoralist	5	yes	no	no	yes	no	no	yes	no	no	no	no	no	no	no	no	no	no	yes	rustic mat	earth/sand	bamboo with mud	1	Piped outside compound	Pit Latrine/traditional pit toilet	no	Wood	no	yes	3	1	30	15	5	0	yes	1
yes	30	Married	15	Muslim	no	.	.	yes	yes	University/college diploma	House wife	civil servant	5	no	no	no	no	no	no	no	no	no	no	no	no	no	no	no	no	no	yes	thatch/grass/palm leaf	earth/sand	Cane/palm/trunks	1	River	No facility/Bush/Field	.	Wood	yes	yes	10	1	10	10	5	0	yes	0.5
yes	24	Married	18	Muslim	no	.	.	no	.	.	House wife	Pastoralist	4	no	no	no	no	no	no	no	no	no	no	no	no	no	no	no	no	no	no	metal or corrugated iron	earth/sand	Cane/palm/trunks	3	Piped outside compound	No facility/Bush/Field	.	Wood	no	yes	0	0	10	9	5	0	yes	1.05
yes	24	Married	15	Muslim	no	.	.	yes	yes	10th	House wife	civil servant	6	no	yes	no	yes	no	no	no	yes	yes	no	no	no	no	no	no	no	no	no	metal or corrugated iron	earth/sand	Cane/palm/trunks	2	Piped outside compound	No facility/Bush/Field	.	Wood	yes	yes	0	0	20	0	0	0	yes	1.05
yes	23	Married	17	Muslim	no	.	.	yes	yes	University/college degree or higher	House wife	civil servant	5	no	yes	no	yes	no	no	yes	yes	yes	no	no	no	no	no	no	no	no	yes	metal or corrugated iron	earth/sand	bamboo with mud	2	Piped outside compound	No facility/Bush/Field	.	Wood	yes	yes	3	1	30	10	1	0	yes	0.25
yes	25	Married	15	Muslim	no	.	.	yes	yes	12th	House wife	civil servant	6	no	yes	no	yes	no	no	no	no	no	no	no	no	no	no	no	no	no	yes	thatch/grass/palm leaf	earth/sand	Cane/palm/trunks	2	Piped outside compound	No facility/Bush/Field	.	Wood	no	yes	0	0	6	2	0	0	yes	0.5
yes	28	Married	20	Muslim	no	.	.	no	.	.	House wife	Pastoralist	4	no	no	no	yes	no	no	no	no	no	no	no	no	no	no	no	no	no	yes	wood	earth/sand	Cane/palm/trunks	1	Open Well	No facility/Bush/Field	.	Wood	no	yes	3	0	34	15	2	0	no	.
yes	31	Married	23	Muslim	no	.	.	no	.	.	House wife	Pastoralist	5	no	no	no	yes	no	no	yes	no	no	no	no	no	no	no	no	no	no	yes	thatch/grass/palm leaf	earth/sand	Cane/palm/trunks	1	Open Well	No facility/Bush/Field	.	Wood	no	yes	0	0	36	13	2	0	no	.
yes	28	Married	20	Muslim	yes	no	.	no	.	.	House wife	Pastoralist	3	no	yes	no	yes	no	no	yes	no	no	no	no	no	no	no	no	no	no	yes	thatch/grass/palm leaf	earth/sand	Cane/palm/trunks	1	Open Well	No facility/Bush/Field	.	Wood	no	yes	3	0	35	21	2	0	yes	2
yes	28	Married	24	Muslim	no	.	.	no	.	.	House wife	Pastoralist	3	no	yes	no	yes	no	no	yes	no	no	no	no	no	no	no	no	no	no	yes	thatch/grass/palm leaf	earth/sand	Cane/palm/trunks	1	Covered Well	No facility/Bush/Field	.	Wood	no	no	0	0	0	0	0	0	yes	1
yes	20	Married	18	Muslim	no	.	.	no	.	.	House wife	Pastoralist	3	no	yes	no	yes	no	no	no	no	no	no	no	no	no	no	no	no	no	yes	thatch/grass/palm leaf	earth/sand	Cane/palm/trunks	1	Protected Spring	No facility/Bush/Field	.	Wood	no	yes	10	0	54	16	2	0	yes	1
yes	20	Married	16	Protestant	yes	yes	9th	yes	yes	10th	House wife	farmer	4	no	yes	no	yes	no	no	no	no	no	yes	no	yes	no	no	no	no	no	yes	metal or corrugated iron	earth/sand	Cane/palm/trunks	3	Piped outside compound	Pit Latrine/traditional pit toilet	no	Wood	yes	yes	2	1	0	0	0	1	yes	1.5
yes	22	Married	15	Protestant	yes	yes	5th	yes	yes	10th	House wife	farmer	4	yes	yes	no	yes	no	no	no	yes	yes	yes	no	no	no	no	no	no	no	yes	metal or corrugated iron	cement	dirt	2	Piped outside compound	Pit Latrine/traditional pit toilet	no	Wood	yes	no	0	0	0	0	0	0	yes	1.5
yes	30	Married	18	Protestant	yes	yes	5th	yes	yes	4th	House wife	farmer	4	no	no	no	yes	no	no	yes	no	yes	no	no	yes	no	no	no	no	no	yes	thatch/grass/palm leaf	earth/sand	Cane/palm/trunks	2	Piped outside compound	Pit Latrine/traditional pit toilet	no	Wood	yes	yes	2	0	0	0	0	0	yes	2
yes	24	Married	16	Protestant	no	.	.	yes	yes	8th	House wife	farmer	5	no	no	no	no	no	no	no	no	no	no	no	yes	no	no	no	no	no	yes	thatch/grass/palm leaf	earth/sand	Cane/palm/trunks	2	Piped outside compound	Pit Latrine/traditional pit toilet	no	Wood	no	no	0	0	0	0	0	0	yes	1
yes	25	Married	20	Protestant	no	.	.	yes	yes	10th	House wife	civil servant	4	no	no	no	no	no	no	no	yes	yes	yes	no	no	no	no	no	no	no	yes	metal or corrugated iron	earth/sand	dirt	1	Piped outside compound	Pit Latrine/traditional pit toilet	no	Wood	no	no	0	0	0	0	0	0	yes	1
yes	25	Married	17	Protestant	no	.	.	yes	yes	Technical/vocational certificate	House wife	farmer	4	no	no	no	yes	no	no	no	no	no	no	no	no	no	no	no	no	no	yes	thatch/grass/palm leaf	earth/sand	Cane/palm/trunks	1	Piped outside compound	Pit Latrine/traditional pit toilet	no	Wood	no	yes	1	0	0	0	0	1	yes	1
yes	25	Married	16	Protestant	no	.	.	yes	yes	7th	House wife	farmer	4	yes	no	no	no	no	no	no	no	no	no	no	no	no	no	no	no	no	yes	metal or corrugated iron	earth/sand	Cane/palm/trunks	2	Piped outside compound	Pit Latrine/traditional pit toilet	no	Wood	no	no	0	0	0	0	0	0	yes	1
yes	23	Married	15	Protestant	yes	yes	8th	yes	yes	University/college diploma	House wife	farmer	5	yes	yes	no	yes	no	no	no	yes	yes	yes	no	no	no	no	no	no	no	yes	metal or corrugated iron	cement	dirt	2	Protected Spring	Pit Latrine/traditional pit toilet	no	Wood	yes	yes	2	0	0	0	0	2	yes	1.5
yes	27	Married	16	Protestant	yes	yes	7th	yes	yes	University/college degree or higher	House wife	Other	6	no	no	no	yes	no	no	no	yes	yes	yes	no	yes	no	no	no	no	no	yes	metal or corrugated iron	cement	dirt	2	Protected Spring	Pit Latrine/traditional pit toilet	no	Wood	yes	yes	2	0	0	0	0	3	yes	6
yes	27	Married	17	Protestant	yes	yes	4th	yes	yes	9th	House wife	farmer	5	no	no	no	yes	no	no	no	yes	yes	no	no	no	no	no	no	no	no	yes	thatch/grass/palm leaf	earth/sand	Cane/palm/trunks	1	Protected Spring	Pit Latrine/traditional pit toilet	no	Wood	yes	yes	1	0	0	0	0	1	yes	2
yes	19	Married	14	Protestant	yes	yes	5th	yes	yes	12th	House wife	farmer	4	no	no	no	yes	no	no	no	yes	yes	no	no	no	no	no	no	no	no	yes	roofing shingles or plastic sheets	earth/sand	Cane/palm/trunks	1	Protected Spring	Pit Latrine/traditional pit toilet	no	Wood	yes	yes	2	0	0	0	0	0	yes	1
yes	28	Married	14	Protestant	no	.	.	yes	yes	7th	House wife	Pastoralist	8	yes	no	no	yes	no	no	no	yes	yes	no	no	no	no	no	no	no	no	yes	thatch/grass/palm leaf	earth/sand	Cane/palm/trunks	1	Protected Spring	Pit Latrine/traditional pit toilet	no	Wood	yes	yes	0	0	0	0	0	4	yes	1
yes	24	Married	18	Protestant	yes	yes	3rd	yes	yes	10th	House wife	farmer	3	no	no	no	yes	no	no	no	yes	yes	yes	no	yes	no	no	no	no	no	yes	thatch/grass/palm leaf	palm/bamboo	Cane/palm/trunks	1	Protected Spring	Pit Latrine/traditional pit toilet	no	Wood	yes	yes	1	0	0	0	0	2	yes	2
yes	32	Married	18	Protestant	no	.	.	yes	yes	6th	House wife	farmer	4	no	no	no	yes	no	no	no	yes	yes	yes	no	yes	no	no	no	no	no	no	metal or corrugated iron	earth/sand	Cane/palm/trunks	1	Protected Spring	Pit Latrine/traditional pit toilet	no	Wood	yes	yes	2	0	0	0	0	0	yes	3
yes	30	Married	20	Protestant	yes	yes	2nd	yes	yes	6th	House wife	farmer	6	no	no	no	yes	no	no	no	yes	yes	yes	no	yes	no	no	no	no	no	yes	metal or corrugated iron	earth/sand	Cane/palm/trunks	1	Protected Spring	No facility/Bush/Field	.	Wood	yes	no	0	0	0	0	0	0	yes	2
yes	34	Married	20	Protestant	no	.	.	yes	yes	5th	House wife	farmer	6	no	no	no	no	no	no	no	yes	yes	no	no	no	no	no	no	no	no	yes	thatch/grass/palm leaf	earth/sand	Cane/palm/trunks	1	River	No facility/Bush/Field	.	Wood	no	no	0	0	0	0	0	0	yes	1
yes	23	Married	18	Muslim	yes	yes	4th	yes	yes	4th	House wife	farmer	7	no	yes	no	yes	no	no	no	no	no	no	no	no	no	no	no	no	no	yes	thatch/grass/palm leaf	earth/sand	Cane/palm/trunks	1	River	No facility/Bush/Field	.	Wood	yes	yes	5	25	36	10	3	0	yes	0.5
yes	27	Married	13	Muslim	yes	no	.	no	.	.	House wife	farmer	7	no	yes	no	yes	no	no	no	no	no	no	no	no	no	no	no	no	no	yes	thatch/grass/palm leaf	earth/sand	Cane/palm/trunks	2	River	No facility/Bush/Field	.	Wood	no	yes	2	5	5	2	3	0	yes	1
yes	35	Married	16	Muslim	no	.	.	yes	yes	6th	House wife	farmer	10	yes	yes	no	yes	no	no	no	yes	yes	yes	no	no	no	no	no	no	no	yes	metal or corrugated iron	cement	cement	1	Piped outside compound	Pit Latrine/traditional pit toilet	yes	Wood	yes	yes	0	3	18	5	0	0	yes	1
yes	29	Married	19	Muslim	yes	no	.	no	.	.	House wife	Trader/Merchant	6	no	no	no	yes	no	no	yes	no	yes	yes	no	no	no	no	no	no	no	yes	metal or corrugated iron	carpet	Cane/palm/trunks	1	Piped outside compound	No facility/Bush/Field	.	Wood	yes	yes	0	10	40	30	5	0	no	.
yes	28	Married	15	Protestant	yes	yes	5th	yes	yes	9th	House wife	farmer	7	yes	yes	no	yes	no	no	no	yes	yes	yes	no	no	no	no	no	no	no	yes	thatch/grass/palm leaf	earth/sand	Cane/palm/trunks	1	Piped outside compound	Pit Latrine/traditional pit toilet	no	Wood	yes	yes	3	0	0	0	0	1	yes	1
yes	32	Married	18	Protestant	yes	yes	10th	yes	yes	University/college diploma	House wife	civil servant	6	no	no	no	yes	no	no	no	yes	yes	yes	no	yes	no	no	no	no	no	yes	thatch/grass/palm leaf	earth/sand	Cane/palm/trunks	1	Piped outside compound	Pit Latrine/traditional pit toilet	no	Wood	yes	yes	1	0	0	0	0	0	yes	1
yes	30	Married	15	Protestant	yes	yes	4th	yes	yes	7th	House wife	farmer	10	no	no	no	yes	no	no	no	yes	yes	yes	no	yes	no	no	no	no	no	yes	thatch/grass/palm leaf	earth/sand	Cane/palm/trunks	1	Piped outside compound	Pit Latrine/traditional pit toilet	no	Wood	no	yes	1	0	0	0	0	2	yes	1
yes	35	Married	20	Protestant	yes	yes	8th	yes	yes	10th	House wife	farmer	5	yes	yes	no	yes	no	no	no	yes	yes	yes	no	no	no	no	no	no	no	yes	thatch/grass/palm leaf	earth/sand	Cane/palm/trunks	1	Piped outside compound	Pit Latrine/traditional pit toilet	no	Wood	no	yes	1	0	0	0	0	4	yes	1.5
yes	28	Married	18	Protestant	yes	yes	9th	yes	yes	University/college diploma	House wife	Trader/Merchant	4	yes	no	no	yes	no	no	no	yes	yes	yes	no	no	no	no	no	no	no	yes	thatch/grass/palm leaf	earth/sand	Cane/palm/trunks	1	Piped outside compound	Pit Latrine/traditional pit toilet	no	Wood	yes	yes	2	0	0	0	0	5	yes	1.5
yes	22	Married	21	Muslim	yes	yes	12th	yes	yes	8th	House wife	Trader/Merchant	3	yes	no	no	yes	no	no	no	yes	no	yes	no	no	no	no	no	no	no	yes	metal or corrugated iron	carpet	bamboo with mud	1	Piped outside compound	Pit Latrine/traditional pit toilet	no	Wood	yes	no	0	0	0	0	0	0	no	.
yes	25	Married	15	Muslim	no	.	.	yes	yes	1st	House wife	Trader/Merchant	9	yes	no	no	yes	no	no	no	no	yes	no	no	no	no	no	no	no	no	yes	metal or corrugated iron	carpet	bamboo with mud	1	Piped outside compound	Pit Latrine/traditional pit toilet	no	Wood	yes	no	0	0	0	0	0	0	no	.
yes	25	Married	15	Muslim	no	.	.	yes	yes	5th	House wife	farmer	7	yes	yes	no	yes	no	no	no	yes	yes	no	no	no	no	no	no	no	no	yes	metal or corrugated iron	earth/sand	bamboo with mud	1	Piped outside compound	Pit Latrine/traditional pit toilet	no	Wood	yes	yes	1	0	0	0	0	0	yes	1
yes	30	Married	23	Muslim	no	.	.	yes	yes	2nd	House wife	farmer	5	yes	no	no	yes	no	no	no	no	yes	no	no	no	no	no	no	no	no	yes	metal or corrugated iron	earth/sand	bamboo with mud	1	Piped outside compound	Pit Latrine/traditional pit toilet	no	Wood	yes	yes	1	1	0	0	0	0	yes	1
yes	30	Married	20	Muslim	no	.	.	yes	yes	8th	House wife	farmer	8	yes	no	no	yes	no	no	no	no	no	no	no	no	no	no	no	no	no	yes	metal or corrugated iron	earth/sand	bamboo with mud	1	Open Spring	Pit Latrine/traditional pit toilet	no	Wood	no	yes	0	0	0	0	0	3	yes	1
yes	27	Married	20	Muslim	yes	yes	3rd	no	.	.	House wife	farmer	6	yes	no	no	yes	no	no	no	yes	yes	no	no	no	no	no	no	no	no	yes	metal or corrugated iron	earth/sand	bamboo with mud	2	Open Spring	Pit Latrine/traditional pit toilet	no	Wood	no	yes	1	0	0	1	0	5	yes	0.5
yes	35	Married	35	Muslim	yes	yes	5th	yes	yes	4th	House wife	farmer	3	yes	no	no	yes	no	no	no	no	yes	no	no	no	no	no	no	no	no	no	metal or corrugated iron	earth/sand	bamboo with mud	1	Open Spring	Pit Latrine/traditional pit toilet	no	Wood	no	yes	1	0	0	1	0	2	yes	0.5
yes	25	Married	18	Muslim	yes	yes	3rd	yes	yes	7th	House wife	farmer	5	yes	no	no	yes	no	no	no	no	yes	no	no	no	no	no	no	no	no	yes	metal or corrugated iron	earth/sand	bamboo with mud	1	Open Spring	Pit Latrine/traditional pit toilet	no	Wood	no	yes	2	0	0	3	0	1	yes	0.5
yes	39	Married	18	Muslim	no	.	.	no	.	.	House wife	farmer	7	yes	no	no	yes	no	no	no	yes	yes	no	no	no	no	no	no	no	no	yes	metal or corrugated iron	earth/sand	bamboo with mud	1	Piped outside compound	Pit Latrine/traditional pit toilet	no	Wood	no	yes	2	0	0	1	0	0	yes	1.25
yes	30	Married	23	Muslim	no	.	.	yes	yes	6th	House wife	farmer	4	yes	no	no	yes	no	no	no	yes	yes	no	no	no	no	no	no	no	no	yes	metal or corrugated iron	earth/sand	bamboo with mud	1	Piped outside compound	Pit Latrine/traditional pit toilet	no	Wood	yes	yes	1	0	0	0	0	0	yes	0.5
yes	23	Married	18	Muslim	yes	yes	4th	yes	yes	4th	House wife	farmer	3	yes	yes	no	no	no	no	no	no	yes	yes	no	no	no	no	no	no	no	yes	metal or corrugated iron	earth/sand	bamboo with mud	1	Piped outside compound	Pit Latrine/traditional pit toilet	no	Wood	no	yes	1	0	0	2	0	3	yes	0.75
yes	25	Married	18	Muslim	yes	yes	2nd	yes	yes	7th	House wife	farmer	6	yes	yes	no	yes	no	no	no	yes	yes	no	no	no	no	no	no	no	no	yes	metal or corrugated iron	earth/sand	bamboo with mud	2	Open Well	Ventilated improved pit latrine (VIP)	no	Wood	no	yes	0	0	0	0	0	2	yes	0.5
yes	18	Married	16	Protestant	yes	yes	9th	yes	yes	University/college diploma	House wife	farmer	3	no	no	no	yes	no	no	no	yes	yes	yes	no	no	no	no	no	no	no	no	metal or corrugated iron	cement	dirt	1	Protected hand pump spring	Pit Latrine/traditional pit toilet	no	Wood	yes	yes	2	0	0	0	0	2	yes	0.5
yes	25	Married	15	Protestant	yes	yes	7th	yes	yes	12th	House wife	farmer	7	no	no	no	yes	no	no	no	yes	yes	yes	no	no	no	no	no	no	no	yes	metal or corrugated iron	cement	dirt	1	Protected hand pump spring	Pit Latrine/traditional pit toilet	no	Wood	yes	yes	5	0	0	0	0	0	yes	1
yes	42	Married	16	Protestant	no	.	.	yes	yes	8th	House wife	farmer	8	no	no	no	yes	no	no	no	yes	yes	yes	no	no	no	no	no	no	no	yes	metal or corrugated iron	cement	dirt	1	Protected hand pump spring	Pit Latrine/traditional pit toilet	no	Wood	yes	no	0	0	0	0	0	0	yes	0.25
yes	18	Married	15	Protestant	yes	yes	6th	yes	yes	5th	House wife	farmer	3	no	no	no	no	no	no	no	yes	yes	no	no	no	no	no	no	no	no	yes	thatch/grass/palm leaf	earth/sand	reused wood	1	Protected hand pump spring	Pit Latrine/traditional pit toilet	yes	Wood	no	no	0	0	0	0	0	0	yes	0.25
yes	25	Married	16	Protestant	yes	yes	2nd	yes	yes	2nd	House wife	farmer	6	no	no	no	no	no	no	no	yes	yes	yes	no	no	no	no	no	no	no	yes	thatch/grass/palm leaf	earth/sand	dirt	1	Protected hand pump spring	Pit Latrine/traditional pit toilet	no	Wood	no	no	0	0	0	0	0	0	yes	0.25
yes	20	Married	19	Protestant	yes	yes	9th	yes	yes	12th	House wife	farmer	3	no	yes	no	yes	no	no	no	no	yes	no	no	no	no	no	no	no	no	yes	thatch/grass/palm leaf	earth/sand	reused wood	1	Piped outside compound	Pit Latrine/traditional pit toilet	yes	Wood	yes	yes	0	0	0	2	0	0	yes	0.25
yes	34	Married	16	Protestant	yes	yes	3rd	yes	yes	10th	House wife	farmer	6	no	no	no	yes	no	no	no	yes	yes	yes	no	no	no	no	no	no	no	yes	metal or corrugated iron	earth/sand	dirt	2	Piped outside compound	Pit Latrine/traditional pit toilet	no	Wood	yes	yes	2	0	0	0	0	0	yes	0.5
yes	18	Married	16	Protestant	yes	yes	8th	yes	yes	12th	House wife	farmer	7	no	no	no	yes	no	no	no	yes	yes	yes	no	no	no	no	no	no	no	no	metal or corrugated iron	cement	dirt	2	Piped outside compound	Pit Latrine/traditional pit toilet	no	Wood	no	yes	2	0	0	2	0	1	yes	1
yes	18	Married	15	Protestant	yes	yes	8th	yes	yes	10th	House wife	Non-governemnt employee	3	no	no	no	yes	no	no	yes	yes	yes	yes	no	no	no	no	no	no	no	no	metal or corrugated iron	cement	dirt	1	Piped outside compound	Pit Latrine/traditional pit toilet	no	Wood	no	no	0	0	0	0	0	0	yes	0.25
yes	20	Married	18	Protestant	yes	yes	10th	yes	yes	8th	House wife	farmer	3	no	yes	no	yes	no	no	no	yes	yes	yes	no	no	no	no	no	no	no	yes	thatch/grass/palm leaf	earth/sand	dirt	1	Piped outside compound	Pit Latrine/traditional pit toilet	yes	Wood	yes	yes	0	0	0	3	0	2	yes	1
yes	25	Married	15	Protestant	yes	yes	8th	yes	yes	9th	House wife	farmer	4	no	yes	no	yes	no	no	no	yes	yes	yes	no	no	no	no	no	no	no	yes	thatch/grass/palm leaf	earth/sand	dirt	1	Piped outside compound	Pit Latrine/traditional pit toilet	no	Wood	no	yes	3	0	0	0	0	1	yes	0.5
yes	18	Married	15	Protestant	yes	yes	6th	yes	yes	12th	House wife	farmer	3	no	no	no	yes	no	no	no	yes	yes	yes	no	no	no	no	no	no	no	yes	thatch/grass/palm leaf	earth/sand	dirt	1	Piped outside compound	Pit Latrine/traditional pit toilet	no	Wood	no	yes	3	0	0	0	0	1	yes	0.5
yes	18	Married	17	Protestant	yes	yes	8th	yes	yes	University/college diploma	House wife	Non-governemnt employee	3	no	no	no	yes	no	no	no	yes	yes	yes	no	no	no	yes	no	no	no	yes	metal or corrugated iron	earth/sand	dirt	1	Piped outside compound	Pit Latrine/traditional pit toilet	no	Wood	yes	no	0	0	0	0	0	0	no	.
yes	20	Married	16	Protestant	yes	yes	3rd	yes	yes	10th	House wife	farmer	3	no	yes	no	yes	no	no	no	yes	yes	yes	no	no	no	no	no	no	no	yes	thatch/grass/palm leaf	earth/sand	dirt	1	Piped outside compound	Pit Latrine/traditional pit toilet	no	Wood	yes	yes	0	0	0	0	0	2	no	.
yes	35	Married	17	Protestant	yes	yes	2nd	yes	yes	3rd	House wife	farmer	6	no	no	no	no	no	no	no	yes	yes	yes	no	no	no	no	no	no	no	yes	thatch/grass/palm leaf	earth/sand	dirt	1	Piped outside compound	Pit Latrine/traditional pit toilet	no	Wood	no	yes	1	0	0	0	0	0	yes	0.25
yes	22	Married	15	Protestant	yes	yes	5th	yes	yes	3rd	House wife	Non-governemnt employee	4	no	no	no	no	no	no	no	yes	yes	no	no	yes	no	no	no	no	no	yes	metal or corrugated iron	earth/sand	dirt	1	Piped outside compound	Pit Latrine/traditional pit toilet	no	Wood	no	no	0	0	0	0	0	0	yes	0.25
yes	20	Married	18	Protestant	yes	yes	5th	yes	yes	7th	House wife	Non-governemnt employee	3	no	no	no	yes	no	no	no	yes	yes	yes	no	yes	no	no	no	no	no	no	metal or corrugated iron	earth/sand	dirt	1	Piped outside compound	Pit Latrine/traditional pit toilet	yes	Wood	no	no	0	0	0	0	0	0	no	.
yes	25	Married	15	Protestant	yes	yes	7th	yes	yes	5th	House wife	Non-governemnt employee	4	no	no	no	yes	no	no	no	no	no	no	no	yes	no	no	no	no	no	yes	thatch/grass/palm leaf	earth/sand	dirt	1	Piped outside compound	Pit Latrine/traditional pit toilet	yes	Wood	no	yes	0	0	0	0	0	1	yes	0.25
yes	23	Married	17	Muslim	no	.	.	no	.	.	House wife	Pastoralist	5	no	no	no	no	no	no	yes	no	no	no	no	no	no	no	no	no	no	yes	thatch/grass/palm leaf	earth/sand	Cane/palm/trunks	1	Piped outside compound	No facility/Bush/Field	.	Wood	no	no	0	0	0	0	0	0	no	.
yes	35	Married	22	Muslim	no	.	.	no	.	.	House wife	farmer	9	no	yes	no	yes	no	no	yes	yes	yes	yes	no	yes	no	no	no	no	no	yes	thatch/grass/palm leaf	earth/sand	Cane/palm/trunks	2	Piped into dwelling	Pit Latrine/traditional pit toilet	no	Wood	yes	no	0	0	0	0	0	0	yes	1
yes	48	Married	18	Muslim	no	.	.	no	.	.	House wife	Pastoralist	11	no	yes	no	yes	no	no	yes	no	yes	no	no	no	no	no	no	no	no	yes	thatch/grass/palm leaf	earth/sand	Cane/palm/trunks	1	Piped outside compound	Ventilated improved pit latrine (VIP)	no	Wood	no	yes	0	0	4	0	0	0	no	.
yes	22	Married	18	Muslim	yes	yes	3rd	no	.	.	House wife	Pastoralist	3	no	yes	no	yes	no	no	yes	no	yes	no	no	yes	no	no	no	no	no	yes	thatch/grass/palm leaf	earth/sand	Cane/palm/trunks	1	Piped into dwelling	No facility/Bush/Field	.	Wood	no	yes	10	2	40	15	0	0	yes	1
yes	20	Married	17	Muslim	no	.	.	no	.	.	House wife	Pastoralist	2	no	yes	no	no	no	no	yes	no	no	no	no	no	no	no	no	no	no	yes	thatch/grass/palm leaf	earth/sand	Cane/palm/trunks	1	Open Well	No facility/Bush/Field	.	Wood	no	yes	20	10	30	12	1	0	no	.
yes	25	Married	17	Muslim	no	.	.	no	.	.	House wife	Pastoralist	5	no	no	no	yes	no	no	yes	no	no	no	no	no	no	no	no	no	no	yes	thatch/grass/palm leaf	earth/sand	Cane/palm/trunks	1	Open Well	No facility/Bush/Field	.	Wood	no	yes	2	0	10	4	3	0	yes	0.5
yes	30	Married	18	Muslim	no	.	.	no	.	.	House wife	Pastoralist	6	no	no	no	yes	no	no	no	no	no	no	no	no	no	no	no	no	no	yes	thatch/grass/palm leaf	wood	Cane/palm/trunks	1	Open Well	No facility/Bush/Field	.	Wood	no	yes	0	1	5	2	1	0	yes	0.5
yes	30	Married	17	Muslim	no	.	.	no	.	.	House wife	Pastoralist	7	no	no	no	yes	no	no	no	no	no	no	no	no	no	no	no	no	no	yes	thatch/grass/palm leaf	earth/sand	Cane/palm/trunks	1	Protected hand pump spring	No facility/Bush/Field	.	Wood	no	yes	0	0	20	10	0	0	no	.
yes	26	Married	15	Muslim	yes	yes	5th	yes	yes	9th	House wife	farmer	6	yes	no	no	yes	no	no	no	no	yes	yes	no	no	no	no	no	no	no	yes	metal or corrugated iron	earth/sand	bamboo with mud	1	Piped outside compound	Pit Latrine/traditional pit toilet	no	Wood	no	yes	0	0	0	2	0	0	yes	0.5
yes	25	Married	17	Muslim	no	.	.	no	.	.	House wife	farmer	6	yes	no	no	yes	no	no	no	yes	yes	yes	no	no	no	no	no	no	no	yes	metal or corrugated iron	earth/sand	bamboo with mud	1	Piped outside compound	Pit Latrine/traditional pit toilet	no	Wood	no	no	0	0	0	0	0	0	no	.
yes	25	Married	15	Muslim	no	.	.	yes	yes	8th	House wife	Trader/Merchant	6	yes	yes	no	yes	no	no	no	yes	yes	yes	no	no	no	no	no	no	no	yes	metal or corrugated iron	earth/sand	bamboo with mud	1	Piped outside compound	Pit Latrine/traditional pit toilet	no	Wood	no	no	0	0	0	0	0	0	no	.
yes	28	Married	20	Muslim	no	.	.	yes	yes	8th	House wife	farmer	4	yes	no	no	yes	no	no	no	yes	yes	yes	no	no	no	no	no	no	no	yes	metal or corrugated iron	earth/sand	bamboo with mud	1	Piped outside compound	Pit Latrine/traditional pit toilet	no	Wood	yes	yes	1	0	0	0	0	0	yes	99
yes	25	Married	15	Muslim	no	.	.	yes	yes	5th	House wife	civil servant	3	no	yes	no	yes	no	no	no	no	no	yes	no	no	no	no	no	no	no	yes	metal or corrugated iron	earth/sand	bamboo with mud	1	Piped outside compound	Pit Latrine/traditional pit toilet	yes	Wood	yes	yes	2	1	0	0	0	0	no	.
yes	32	Married	19	Protestant	no	.	.	yes	yes	5th	House wife	farmer	5	yes	no	no	yes	no	no	no	yes	yes	yes	no	yes	no	no	no	no	no	yes	metal or corrugated iron	earth/sand	dirt	2	Piped outside compound	Pit Latrine/traditional pit toilet	no	Wood	yes	yes	2	0	0	3	0	3	yes	1
yes	24	Married	16	Protestant	yes	yes	8th	yes	yes	10th	House wife	farmer	4	no	yes	no	no	no	no	no	no	no	no	no	yes	no	no	no	no	no	yes	thatch/grass/palm leaf	earth/sand	Cane/palm/trunks	1	Piped outside compound	Pit Latrine/traditional pit toilet	no	Wood	no	no	0	0	0	0	0	0	yes	1
yes	20	Married	18	Protestant	yes	yes	9th	yes	yes	University/college diploma	House wife	civil servant	3	yes	no	no	yes	no	no	no	yes	yes	yes	no	no	no	no	no	no	no	yes	metal or corrugated iron	earth/sand	dirt	2	Piped outside compound	Pit Latrine/traditional pit toilet	no	Wood	yes	yes	1	0	0	0	0	2	yes	0.5
yes	25	Married	22	Protestant	yes	yes	10th	yes	yes	8th	House wife	farmer	4	yes	yes	no	yes	no	no	yes	no	no	yes	no	no	no	no	no	no	no	yes	thatch/grass/palm leaf	earth/sand	Cane/palm/trunks	1	Piped outside compound	Pit Latrine/traditional pit toilet	no	Wood	yes	yes	1	0	0	1	0	2	yes	0.5
yes	23	Married	22	Protestant	yes	yes	10th	yes	yes	University/college diploma	House wife	Trader/Merchant	3	no	yes	no	yes	no	no	yes	yes	yes	yes	no	yes	no	no	no	no	no	yes	metal or corrugated iron	earth/sand	Cane/palm/trunks	2	Piped outside compound	Pit Latrine/traditional pit toilet	no	Wood	yes	no	0	0	0	0	0	0	yes	1
yes	32	Married	18	Muslim	no	.	.	no	.	.	House wife	Pastoralist	7	no	no	no	yes	no	no	no	no	yes	no	no	no	no	no	no	no	no	yes	thatch/grass/palm leaf	earth/sand	Cane/palm/trunks	2	Piped outside compound	No facility/Bush/Field	.	Wood	yes	yes	0	0	10	5	1	0	yes	1
yes	30	Married	17	Muslim	no	.	.	no	.	.	House wife	Pastoralist	10	no	no	no	yes	no	no	no	no	no	no	no	no	no	no	no	no	no	yes	thatch/grass/palm leaf	earth/sand	Cane/palm/trunks	2	Piped outside compound	No facility/Bush/Field	.	Wood	no	yes	0	0	12	5	1	0	no	.
yes	24	Married	17	Muslim	no	.	.	no	.	.	House wife	Pastoralist	9	no	no	no	yes	no	no	no	no	no	no	no	no	no	no	no	no	no	no	thatch/grass/palm leaf	earth/sand	Cane/palm/trunks	3	Piped outside compound	No facility/Bush/Field	.	Wood	no	yes	3	0	7	5	5	0	no	.
yes	25	Married	16	Muslim	no	.	.	no	.	.	House wife	Pastoralist	5	no	yes	no	yes	no	no	yes	no	no	no	no	no	no	no	no	no	no	yes	thatch/grass/palm leaf	earth/sand	Cane/palm/trunks	2	Piped outside compound	No facility/Bush/Field	.	Wood	no	yes	10	5	10	3	2	0	no	.
yes	30	Married	18	Muslim	no	.	.	no	.	.	House wife	Pastoralist	8	no	no	no	yes	no	no	no	no	no	no	no	no	no	no	no	no	no	yes	thatch/grass/palm leaf	earth/sand	Cane/palm/trunks	3	Piped outside compound	No facility/Bush/Field	.	Wood	no	yes	10	3	20	12	5	0	no	.
yes	29	Married	16	Muslim	no	.	.	no	.	.	House wife	Pastoralist	6	no	no	no	yes	no	no	no	no	no	no	no	no	no	no	no	no	no	yes	thatch/grass/palm leaf	earth/sand	Cane/palm/trunks	2	Piped outside compound	No facility/Bush/Field	.	Wood	no	yes	2	0	10	6	3	0	no	.
yes	38	Married	20	Muslim	no	.	.	no	.	.	House wife	Pastoralist	10	no	no	no	yes	no	no	no	no	no	no	no	no	no	no	no	no	no	no	thatch/grass/palm leaf	earth/sand	Cane/palm/trunks	2	Piped outside compound	No facility/Bush/Field	.	Wood	yes	yes	0	0	20	13	1	0	yes	1
yes	25	Married	16	Muslim	yes	yes	6th	yes	yes	University/college diploma	House wife	civil servant	6	no	no	no	yes	no	no	yes	no	no	yes	no	no	no	no	no	no	no	yes	thatch/grass/palm leaf	earth/sand	Cane/palm/trunks	4	Piped outside compound	No facility/Bush/Field	.	Wood	yes	yes	0	0	50	30	4	0	yes	2
yes	33	Married	16	Muslim	yes	yes	5th	yes	yes	University/college diploma	House wife	civil servant	8	no	yes	no	yes	no	no	yes	no	yes	yes	no	no	no	no	no	no	no	yes	thatch/grass/palm leaf	earth/sand	Cane/palm/trunks	2	Piped outside compound	Pit Latrine/traditional pit toilet	no	Wood	yes	yes	2	0	30	12	3	0	yes	1
yes	36	Married	18	Muslim	no	.	.	yes	yes	University/college diploma	House wife	civil servant	9	no	no	no	yes	no	no	no	no	no	yes	no	no	no	no	no	no	no	yes	thatch/grass/palm leaf	earth/sand	Cane/palm/trunks	2	Piped outside compound	Pit Latrine/traditional pit toilet	no	Wood	yes	yes	3	0	30	10	2	0	no	.
yes	25	Married	18	Protestant	no	.	.	yes	yes	3rd	House wife	farmer	6	no	no	no	yes	no	no	no	yes	yes	no	no	yes	no	no	no	no	no	yes	metal or corrugated iron	earth/sand	Cane/palm/trunks	1	Piped outside compound	Pit Latrine/traditional pit toilet	no	Wood	yes	no	0	0	0	0	0	0	yes	0.5
yes	28	Married	15	Protestant	no	.	.	yes	yes	12th	House wife	farmer	6	no	yes	no	yes	no	no	no	yes	yes	yes	no	yes	no	no	no	no	no	yes	metal or corrugated iron	earth/sand	Cane/palm/trunks	2	Piped outside compound	Pit Latrine/traditional pit toilet	no	Wood	yes	yes	1	0	0	0	0	1	yes	1
yes	27	Married	17	Protestant	yes	yes	10th	yes	yes	11th	House wife	farmer	6	no	yes	no	yes	no	no	no	yes	yes	yes	no	no	no	no	no	no	no	yes	metal or corrugated iron	cement	stone with mud	2	Piped outside compound	Pit Latrine/traditional pit toilet	no	Wood	yes	yes	2	0	0	0	1	3	yes	4
yes	20	Married	16	Protestant	yes	yes	5th	yes	yes	7th	House wife	daily Laborer	4	no	yes	no	yes	no	no	no	yes	yes	yes	no	no	no	no	no	no	no	no	metal or corrugated iron	earth/sand	dirt	2	Piped outside compound	Pit Latrine/traditional pit toilet	no	Wood	no	no	0	0	0	0	0	0	yes	1
yes	27	Married	15	Protestant	yes	yes	5th	yes	yes	University/college diploma	House wife	farmer	5	no	yes	no	yes	no	no	no	no	yes	no	no	no	no	no	no	no	no	yes	thatch/grass/palm leaf	earth/sand	dirt	1	Piped outside compound	Pit Latrine/traditional pit toilet	no	Wood	yes	no	0	0	0	0	0	0	yes	0.5
yes	23	Married	15	Protestant	yes	yes	11th	yes	yes	University/college diploma	House wife	farmer	4	no	yes	no	yes	no	no	no	yes	yes	yes	no	no	no	no	no	no	no	yes	thatch/grass/palm leaf	earth/sand	Cane/palm/trunks	1	Piped outside compound	Pit Latrine/traditional pit toilet	no	Wood	yes	yes	3	0	0	0	0	0	yes	0.5
yes	25	Married	15	Protestant	no	.	.	yes	yes	10th	House wife	farmer	6	no	no	no	yes	no	no	no	yes	yes	yes	no	no	no	no	no	no	no	yes	metal or corrugated iron	cement	dirt	2	Piped outside compound	Pit Latrine/traditional pit toilet	no	Wood	yes	no	0	0	0	0	0	0	yes	0.5
yes	23	Married	17	Protestant	no	.	.	yes	yes	8th	House wife	farmer	5	no	no	no	yes	no	no	no	yes	yes	yes	no	no	no	no	no	no	no	yes	metal or corrugated iron	earth/sand	dirt	1	Piped outside compound	Pit Latrine/traditional pit toilet	no	Wood	yes	yes	0	0	0	0	0	1	yes	1
yes	32	Married	14	Protestant	no	.	.	no	.	.	House wife	farmer	7	no	no	no	yes	no	no	no	no	yes	no	no	no	no	no	no	no	no	yes	thatch/grass/palm leaf	earth/sand	dirt	1	Piped outside compound	Pit Latrine/traditional pit toilet	no	Wood	no	yes	0	0	0	1	0	0	yes	1
yes	24	Married	17	Protestant	no	.	.	yes	yes	5th	House wife	farmer	7	no	yes	no	yes	no	no	no	yes	yes	yes	no	no	no	no	no	no	no	yes	metal or corrugated iron	earth/sand	bamboo with mud	1	Piped outside compound	Pit Latrine/traditional pit toilet	no	Wood	no	no	0	0	0	0	0	0	yes	0.5
yes	30	Married	15	Protestant	yes	yes	4th	yes	yes	7th	House wife	Non-governemnt employee	9	no	no	no	no	no	no	no	yes	yes	yes	no	no	no	no	no	no	no	yes	thatch/grass/palm leaf	earth/sand	Cane/palm/trunks	2	Piped outside compound	Pit Latrine/traditional pit toilet	no	Wood	yes	no	0	0	0	0	0	0	yes	0.5
yes	30	Married	15	Protestant	yes	yes	3rd	yes	yes	University/college diploma	House wife	farmer	7	no	yes	no	yes	no	no	no	yes	yes	yes	no	yes	no	no	no	no	no	yes	metal or corrugated iron	cement	dirt	2	Piped outside compound	Pit Latrine/traditional pit toilet	no	Wood	yes	yes	3	0	0	0	1	3	yes	2
yes	30	Married	20	Muslim	no	.	.	no	.	.	House wife	farmer	6	no	no	no	yes	no	no	no	no	no	no	no	no	no	no	no	no	no	no	wood	earth/sand	wood planks/shingles	1	River	No facility/Bush/Field	.	Wood	no	yes	2	0	15	0	1	0	no	.
yes	28	Married	24	Muslim	no	.	.	yes	no	.	House wife	farmer	4	no	no	no	no	no	no	no	no	no	no	no	no	no	no	no	no	no	yes	wood	earth/sand	wood planks/shingles	1	River	No facility/Bush/Field	.	Wood	no	yes	8	0	10	0	0	0	no	.
yes	16	Married	14	Muslim	no	.	.	yes	yes	University/college diploma	House wife	civil servant	3	no	no	no	yes	no	no	no	no	no	no	no	no	no	no	no	no	no	yes	wood	earth/sand	wood planks/shingles	1	River	No facility/Bush/Field	.	Wood	no	yes	5	0	0	0	1	0	no	.
yes	20	Married	16	Muslim	no	.	.	yes	no	.	House wife	farmer	4	no	no	no	no	no	no	no	no	no	no	no	no	no	no	no	no	no	yes	wood	earth/sand	wood planks/shingles	1	River	No facility/Bush/Field	.	Wood	no	yes	1	0	20	0	1	0	no	.
yes	30	Married	24	Muslim	yes	no	.	no	.	.	House wife	farmer	5	yes	no	no	no	no	no	no	no	no	no	no	no	no	no	no	no	no	yes	wood	earth/sand	wood planks/shingles	1	Open Well	No facility/Bush/Field	.	Wood	no	yes	1	0	3	0	0	0	no	.
yes	34	Married	18	Muslim	no	.	.	no	.	.	House wife	farmer	10	no	no	no	no	no	no	no	no	no	no	no	no	no	no	no	no	no	yes	wood	earth/sand	wood planks/shingles	1	Open Well	No facility/Bush/Field	.	Wood	no	yes	0	0	8	0	1	0	no	.
yes	28	Married	20	Muslim	no	.	.	yes	yes	University/college diploma	House wife	civil servant	6	no	no	no	no	no	no	no	no	no	no	no	no	no	no	no	no	no	yes	wood	earth/sand	wood planks/shingles	1	Open Well	No facility/Bush/Field	.	Wood	no	yes	2	0	6	2	1	0	no	.
yes	28	Married	17	Muslim	no	.	.	no	.	.	Agro-pastoralist	Agro-pastoralist	7	no	no	no	no	no	no	yes	no	no	no	no	no	no	no	no	no	no	yes	thatch/grass/palm leaf	earth/sand	wood planks/shingles	1	Open Well	No facility/Bush/Field	.	Wood	no	yes	1	1	10	5	1	0	yes	0.5
yes	30	Married	18	Muslim	no	.	.	no	.	.	Pastoralist	Pastoralist	4	no	no	no	no	no	no	no	no	no	no	no	no	no	no	no	no	no	yes	thatch/grass/palm leaf	earth/sand	wood planks/shingles	2	Open Well	No facility/Bush/Field	.	Wood	no	yes	2	0	6	6	0	0	no	.
yes	30	Married	18	Muslim	no	.	.	no	.	.	Agro-pastoralist	Agro-pastoralist	8	no	no	no	no	no	no	no	no	no	yes	no	no	no	no	no	no	no	yes	thatch/grass/palm leaf	earth/sand	wood planks/shingles	2	Open Well	No facility/Bush/Field	.	Wood	yes	yes	3	0	10	10	1	0	yes	1
yes	31	Married	20	Muslim	no	.	.	yes	yes	4th	Pastoralist	Pastoralist	6	no	no	no	yes	no	no	no	no	no	no	no	no	no	no	no	no	no	yes	thatch/grass/palm leaf	earth/sand	wood planks/shingles	1	Open Well	No facility/Bush/Field	.	Wood	no	yes	2	0	8	7	1	0	no	.
yes	29	Married	20	Muslim	no	.	.	no	.	.	Agro-pastoralist	Agro-pastoralist	5	no	no	no	yes	no	no	no	no	no	no	no	no	no	no	no	no	no	no	wood	earth/sand	wood planks/shingles	1	Open Well	No facility/Bush/Field	.	Wood	no	yes	1	0	10	0	1	0	yes	1
yes	17	Married	15	Muslim	no	.	.	no	.	.	Pastoralist	Pastoralist	4	no	no	no	no	no	no	no	no	no	no	no	no	no	no	no	no	no	no	thatch/grass/palm leaf	earth/sand	wood planks/shingles	1	Open Well	No facility/Bush/Field	.	Wood	no	yes	2	1	5	5	3	0	no	.
yes	35	Married	18	Muslim	no	.	.	no	.	.	House wife	Pastoralist	7	no	no	no	yes	no	no	no	no	no	no	no	no	no	no	no	no	no	yes	thatch/grass/palm leaf	earth/sand	Cane/palm/trunks	2	Piped outside compound	No facility/Bush/Field	.	Wood	no	no	0	0	0	0	0	0	no	.
yes	35	Married	17	Muslim	no	.	.	no	.	.	House wife	Pastoralist	7	no	yes	no	yes	no	no	yes	no	no	no	no	no	no	no	no	no	no	yes	thatch/grass/palm leaf	earth/sand	Cane/palm/trunks	2	Piped outside compound	No facility/Bush/Field	.	Wood	no	yes	1	0	5	2	1	0	yes	1
yes	28	Married	16	Muslim	no	.	.	no	.	.	House wife	Pastoralist	9	no	no	no	yes	no	no	yes	no	no	no	no	no	no	no	no	no	no	yes	thatch/grass/palm leaf	earth/sand	Cane/palm/trunks	1	Piped outside compound	No facility/Bush/Field	.	Wood	no	yes	10	3	30	12	5	0	no	.
yes	40	Married	17	Muslim	no	.	.	no	.	.	House wife	Pastoralist	13	no	no	no	yes	no	no	yes	no	no	no	no	no	no	no	no	no	no	yes	thatch/grass/palm leaf	earth/sand	Cane/palm/trunks	2	Piped outside compound	Pit Latrine/traditional pit toilet	no	Wood	no	yes	5	0	15	6	1	0	no	.
yes	38	Married	18	Muslim	no	.	.	no	.	.	House wife	Pastoralist	10	no	no	no	yes	no	no	no	no	no	no	no	no	no	no	no	no	no	yes	thatch/grass/palm leaf	earth/sand	Cane/palm/trunks	2	Piped outside compound	No facility/Bush/Field	.	Wood	no	yes	10	2	20	5	1	0	no	.
yes	36	Widowed	17	Muslim	no	.	.	no	.	.	Pastoralist	Pastoralist	11	no	yes	no	yes	no	no	no	no	no	no	no	no	no	no	no	no	no	yes	thatch/grass/palm leaf	earth/sand	Cane/palm/trunks	2	Piped outside compound	No facility/Bush/Field	.	Wood	no	yes	4	0	10	3	1	0	no	.
yes	19	Married	15	Muslim	yes	yes	9th	yes	yes	12th	House wife	Student	4	no	no	no	no	no	no	no	no	no	no	no	no	no	no	no	no	no	yes	wood	earth/sand	plywood	5	Open Well	No facility/Bush/Field	.	Wood	no	yes	2	0	5	0	1	0	no	.
yes	24	Married	16	Muslim	no	.	.	no	.	.	House wife	Pastoralist	6	no	no	no	no	no	no	no	no	no	no	no	no	no	no	no	no	no	yes	palm/bamboo	earth/sand	Cane/palm/trunks	2	Open Well	No facility/Bush/Field	.	Wood	no	no	0	0	0	0	0	0	no	.
yes	26	Married	15	Muslim	yes	yes	3rd	yes	yes	12th	House wife	civil servant	7	no	no	no	no	yes	no	yes	no	no	no	no	no	no	no	no	no	no	yes	palm/bamboo	earth/sand	dirt	2	Open Well	No facility/Bush/Field	.	Wood	yes	yes	0	1	5	0	1	0	no	.
yes	29	Married	25	Muslim	no	.	.	no	.	.	House wife	Pastoralist	10	no	no	no	no	yes	no	no	no	no	no	no	no	no	no	no	no	no	yes	palm/bamboo	earth/sand	Cane/palm/trunks	2	Open Well	No facility/Bush/Field	.	Wood	no	yes	1	0	2	0	1	0	yes	3
yes	29	Married	19	Muslim	yes	no	.	no	.	.	House wife	Pastoralist	10	no	no	no	no	yes	no	yes	no	no	no	no	no	no	no	no	no	no	yes	wood	earth/sand	dirt	3	Open Well	No facility/Bush/Field	.	Wood	no	yes	1	0	5	0	3	0	yes	3
yes	18	Married	15	Muslim	no	.	.	no	.	.	House wife	Pastoralist	4	no	no	no	no	yes	no	no	no	no	no	no	no	no	no	no	no	no	yes	wood	earth/sand	plywood	1	Open Well	No facility/Bush/Field	.	Wood	no	yes	0	0	10	0	1	0	no	.
yes	30	Married	17	Muslim	no	.	.	no	.	.	House wife	Pastoralist	7	no	no	no	yes	no	no	no	no	no	no	no	no	no	no	no	no	no	yes	thatch/grass/palm leaf	earth/sand	Cane/palm/trunks	1	Open Well	No facility/Bush/Field	.	Wood	no	yes	2	3	10	0	1	0	no	.
yes	26	Married	15	Muslim	no	.	.	no	.	.	House wife	Pastoralist	8	no	no	no	yes	no	no	no	no	no	no	no	no	no	no	no	no	no	yes	thatch/grass/palm leaf	earth/sand	Cane/palm/trunks	1	Open Well	No facility/Bush/Field	.	Wood	no	yes	2	6	10	5	1	0	no	.
yes	30	Married	16	Muslim	no	.	.	no	.	.	House wife	Pastoralist	8	no	no	no	yes	no	no	no	no	no	no	no	no	no	no	no	no	no	yes	thatch/grass/palm leaf	earth/sand	Cane/palm/trunks	1	Open Well	No facility/Bush/Field	.	Wood	no	yes	1	4	0	10	0	0	no	.
yes	25	Married	17	Muslim	no	.	.	no	.	.	House wife	Pastoralist	8	no	no	no	yes	no	no	no	no	no	no	no	no	no	no	no	no	no	yes	thatch/grass/palm leaf	earth/sand	Cane/palm/trunks	1	Open Well	No facility/Bush/Field	.	Wood	no	yes	0	0	5	0	1	0	yes	0.5
yes	30	Married	18	Muslim	no	.	.	no	.	.	House wife	Pastoralist	5	no	no	no	no	no	no	no	no	no	no	no	no	no	no	no	no	no	yes	thatch/grass/palm leaf	earth/sand	Cane/palm/trunks	1	Open Well	No facility/Bush/Field	.	Wood	no	yes	1	2	2	1	2	0	no	.
yes	28	Married	15	Muslim	no	.	.	yes	no	.	House wife	Pastoralist	8	no	no	no	yes	no	no	no	no	no	no	no	no	no	no	no	no	no	yes	thatch/grass/palm leaf	earth/sand	Cane/palm/trunks	1	Open Well	No facility/Bush/Field	.	Wood	no	yes	1	1	5	2	1	0	no	.
yes	20	Married	15	Muslim	no	.	.	no	.	.	House wife	no work	4	no	no	no	yes	no	no	no	no	no	no	no	no	no	no	no	no	no	yes	No roof	earth/sand	No walls	1	Open Well	No facility/Bush/Field	.	Wood	no	yes	2	0	8	2	1	0	yes	1
yes	31	Married	15	Muslim	no	.	.	no	.	.	House wife	no work	12	no	no	no	no	no	no	no	no	no	no	no	no	no	no	no	no	no	yes	roofing shingles or plastic sheets	earth/sand	bamboo with mud	2	Open Well	No facility/Bush/Field	.	Wood	yes	yes	0	0	18	0	0	0	no	.
yes	20	Married	16	Muslim	no	.	.	no	.	.	House wife	no work	4	no	no	no	yes	no	no	no	no	no	no	no	no	no	no	no	no	yes	yes	cardboard	earth/sand	cement blocks	1	Open Well	No facility/Bush/Field	.	Wood	no	yes	0	0	20	0	1	0	no	.
yes	25	Married	12	Muslim	no	.	.	yes	yes	5th	House wife	farmer	6	yes	yes	no	yes	no	no	no	no	yes	no	no	no	no	no	no	no	no	yes	metal or corrugated iron	earth/sand	bamboo with mud	1	Open Spring	Pit Latrine/traditional pit toilet	no	Wood	no	yes	3	2	0	0	0	4	yes	1
yes	20	Married	16	Muslim	yes	yes	2nd	yes	yes	3rd	House wife	farmer	4	yes	yes	no	yes	no	no	no	no	yes	no	no	no	no	yes	no	no	no	no	metal or corrugated iron	earth/sand	bamboo with mud	1	Open Spring	Pit Latrine/traditional pit toilet	no	Wood	yes	yes	0	0	0	1	0	3	yes	1
yes	40	Married	16	Muslim	no	.	.	no	.	.	House wife	farmer	11	yes	no	no	yes	no	no	no	yes	yes	no	no	no	no	no	no	no	no	yes	metal or corrugated iron	earth/sand	bamboo with mud	2	Piped outside compound	Pit Latrine/traditional pit toilet	no	Wood	yes	yes	4	2	0	1	0	0	yes	1
yes	30	Married	15	Muslim	no	.	.	no	.	.	House wife	farmer	8	yes	no	no	yes	no	no	no	yes	yes	no	no	no	no	no	no	no	no	yes	metal or corrugated iron	earth/sand	bamboo with mud	2	Piped outside compound	Pit Latrine/traditional pit toilet	no	Wood	yes	yes	3	2	0	0	0	4	yes	2
yes	22	Married	16	Muslim	no	.	.	no	.	.	House wife	farmer	5	yes	no	no	yes	no	no	no	no	no	no	no	no	no	no	no	no	no	yes	metal or corrugated iron	earth/sand	bamboo with mud	1	Piped outside compound	Pit Latrine/traditional pit toilet	no	Wood	no	no	0	0	0	0	0	0	no	.
yes	28	Married	18	Muslim	no	.	.	no	.	.	House wife	farmer	8	yes	yes	no	yes	no	no	no	no	yes	no	no	no	no	no	no	no	no	yes	metal or corrugated iron	earth/sand	bamboo with mud	1	Piped outside compound	Pit Latrine/traditional pit toilet	no	Wood	no	yes	2	0	0	0	0	2	yes	0.25
yes	25	Married	18	Muslim	no	.	.	yes	yes	2nd	House wife	farmer	7	yes	yes	no	yes	no	no	no	yes	yes	no	no	no	no	no	no	no	no	yes	metal or corrugated iron	earth/sand	bamboo with mud	2	Open Spring	Pit Latrine/traditional pit toilet	no	Wood	no	yes	2	0	0	0	1	0	yes	0.5
yes	30	Married	19	Muslim	no	.	.	no	.	.	House wife	farmer	7	yes	yes	no	yes	no	no	no	no	yes	no	no	no	no	no	no	no	no	yes	metal or corrugated iron	earth/sand	bamboo with mud	2	Piped outside compound	Pit Latrine/traditional pit toilet	no	Wood	no	yes	1	0	0	0	0	3	yes	0.25
yes	25	Married	21	Muslim	yes	yes	3rd	no	.	.	House wife	farmer	4	yes	no	no	no	no	no	no	no	yes	no	no	no	no	no	no	no	no	yes	metal or corrugated iron	earth/sand	bamboo with mud	1	Piped outside compound	Pit Latrine/traditional pit toilet	no	Wood	no	yes	1	0	0	1	0	0	yes	0.25
yes	25	Married	18	Muslim	yes	yes	3rd	yes	yes	5th	House wife	farmer	6	yes	no	no	yes	no	no	no	no	yes	no	no	no	no	no	no	no	no	yes	metal or corrugated iron	earth/sand	bamboo with mud	1	Piped outside compound	Pit Latrine/traditional pit toilet	no	Wood	no	yes	1	0	0	0	0	2	yes	0.5
yes	35	Married	18	Muslim	no	.	.	no	.	.	House wife	farmer	7	yes	no	no	yes	no	no	no	yes	yes	no	no	no	no	no	no	no	no	yes	metal or corrugated iron	earth/sand	bamboo with mud	2	Piped outside compound	Pit Latrine/traditional pit toilet	no	Wood	no	yes	3	0	0	0	0	0	yes	0.5
yes	25	Married	18	Muslim	no	.	.	no	.	.	House wife	farmer	4	yes	no	no	no	no	no	no	no	yes	no	no	no	no	no	no	no	no	yes	metal or corrugated iron	earth/sand	bamboo with mud	1	Piped outside compound	Pit Latrine/traditional pit toilet	no	Wood	no	no	0	0	0	0	0	0	yes	0.25
yes	25	Married	18	Muslim	no	.	.	no	.	.	House wife	farmer	5	yes	no	no	no	no	no	no	no	yes	no	no	no	no	no	no	no	no	yes	metal or corrugated iron	earth/sand	bamboo with mud	1	Piped outside compound	Pit Latrine/traditional pit toilet	no	Wood	no	no	0	0	0	0	0	0	yes	0.5
yes	22	Married	18	Muslim	yes	yes	6th	yes	no	.	House wife	farmer	3	yes	yes	no	yes	no	no	no	no	yes	no	no	no	no	no	no	no	no	yes	metal or corrugated iron	earth/sand	bamboo with mud	1	Piped outside compound	Pit Latrine/traditional pit toilet	no	Wood	no	yes	2	0	0	2	0	0	yes	2
yes	32	Married	18	Muslim	no	.	.	no	.	.	House wife	Pastoralist	10	no	no	no	yes	no	no	yes	no	yes	no	no	yes	no	no	no	no	no	no	thatch/grass/palm leaf	earth/sand	Cane/palm/trunks	1	Piped into compound	Pit Latrine/traditional pit toilet	no	Wood	yes	yes	0	0	20	10	0	0	yes	5
yes	22	Married	17	Muslim	yes	yes	10th	yes	yes	12th	Civil Servant	civil servant	5	no	yes	no	yes	no	no	yes	no	yes	yes	no	yes	no	no	no	no	no	yes	thatch/grass/palm leaf	earth/sand	Cane/palm/trunks	2	River	Pit Latrine/traditional pit toilet	no	Wood	yes	yes	5	5	15	8	0	0	yes	0.5
yes	32	Married	20	Muslim	yes	yes	4th	yes	no	.	House wife	Pastoralist	9	no	yes	no	yes	no	no	yes	no	yes	no	no	yes	no	no	no	no	no	yes	thatch/grass/palm leaf	earth/sand	Cane/palm/trunks	2	Piped outside compound	Pit Latrine/traditional pit toilet	no	Charcoal	no	no	0	0	0	0	0	0	no	.
yes	25	Married	20	Muslim	no	.	.	no	.	.	House wife	farmer	4	yes	no	no	yes	no	no	no	no	yes	no	no	no	no	yes	no	no	no	yes	metal or corrugated iron	earth/sand	bamboo with mud	1	Piped outside compound	Pit Latrine/traditional pit toilet	no	Wood	yes	no	0	0	0	0	0	0	no	.
yes	20	Married	18	Muslim	yes	yes	10th	yes	yes	12th	House wife	Trader/Merchant	3	yes	yes	no	yes	no	no	no	yes	yes	yes	no	no	no	yes	no	no	no	yes	metal or corrugated iron	earth/sand	bamboo with mud	1	Piped outside compound	Pit Latrine/traditional pit toilet	no	Wood	yes	no	0	0	0	0	0	0	no	.
yes	25	Married	15	Muslim	no	.	.	yes	yes	7th	House wife	farmer	5	yes	yes	no	yes	no	no	no	no	no	no	no	no	no	no	no	no	no	yes	metal or corrugated iron	earth/sand	bamboo with mud	1	Piped outside compound	Pit Latrine/traditional pit toilet	no	Wood	no	yes	1	0	0	0	0	0	yes	0.25
yes	32	Married	15	Muslim	yes	yes	3rd	no	.	.	House wife	farmer	5	yes	yes	no	yes	no	no	no	yes	yes	yes	no	no	no	yes	no	no	no	yes	metal or corrugated iron	earth/sand	bamboo with mud	1	Piped outside compound	Pit Latrine/traditional pit toilet	yes	Wood	no	yes	1	0	0	0	0	0	yes	2
yes	20	Married	18	Muslim	no	.	.	yes	yes	10th	House wife	farmer	3	yes	yes	no	yes	no	no	no	yes	yes	yes	no	no	no	no	no	no	no	yes	metal or corrugated iron	earth/sand	bamboo with mud	1	Piped outside compound	Pit Latrine/traditional pit toilet	no	Wood	yes	yes	3	0	0	0	0	0	yes	1
yes	26	Married	20	Muslim	yes	yes	6th	no	.	.	House wife	daily Laborer	3	no	no	no	yes	no	no	no	no	no	no	no	no	no	no	no	no	no	yes	thatch/grass/palm leaf	earth/sand	stone with mud	1	Pond/Lake/Dam	No facility/Bush/Field	.	Wood	yes	no	0	0	0	0	0	0	yes	4
yes	25	Married	19	Muslim	no	.	.	no	.	.	House wife	daily Laborer	4	no	no	no	yes	no	no	no	no	no	no	no	no	no	no	no	no	no	yes	thatch/grass/palm leaf	earth/sand	dirt	1	Pond/Lake/Dam	No facility/Bush/Field	.	Wood	yes	no	0	0	0	0	0	0	yes	6
yes	35	Married	16	Muslim	no	.	.	no	.	.	Trader/Merchant	Trader/Merchant	5	no	no	no	yes	no	no	no	no	no	no	no	no	no	no	no	no	no	yes	roofing shingles or plastic sheets	earth/sand	dirt	1	Pond/Lake/Dam	No facility/Bush/Field	.	Wood	yes	no	0	0	0	0	0	0	yes	2
yes	30	Married	25	Muslim	no	.	.	no	.	.	House wife	daily Laborer	4	no	no	no	yes	no	no	no	no	no	no	no	no	no	no	no	no	no	yes	thatch/grass/palm leaf	earth/sand	stone with mud	1	Pond/Lake/Dam	No facility/Bush/Field	.	Wood	yes	no	0	0	0	0	0	0	no	.
yes	32	Married	17	Protestant	yes	yes	4th	yes	yes	10th	House wife	farmer	5	no	yes	no	yes	no	no	no	yes	yes	no	no	no	no	no	no	no	no	yes	thatch/grass/palm leaf	earth/sand	stone with mud	1	Piped outside compound	Pit Latrine/traditional pit toilet	no	Wood	yes	yes	2	0	0	0	0	8	yes	0.025
yes	40	Married	20	Protestant	no	.	.	yes	yes	6th	House wife	farmer	9	no	no	no	yes	no	no	no	no	yes	no	no	no	no	no	no	no	no	yes	metal or corrugated iron	earth/sand	stone with mud	1	Piped outside compound	Pit Latrine/traditional pit toilet	no	Wood	no	yes	2	0	0	0	0	5	yes	0.025
yes	30	Married	18	Protestant	no	.	.	yes	yes	Technical/vocational certificate	House wife	civil servant	7	no	no	no	yes	no	no	no	yes	yes	no	no	no	no	no	no	no	no	yes	thatch/grass/palm leaf	earth/sand	stone with mud	1	Piped outside compound	Pit Latrine/traditional pit toilet	no	Wood	yes	yes	1	0	0	0	0	0	yes	0.0025
yes	25	Married	18	Protestant	yes	yes	9th	yes	yes	10th	House wife	farmer	5	no	no	no	yes	no	no	no	yes	yes	yes	no	no	no	no	no	no	no	yes	thatch/grass/palm leaf	earth/sand	stone with mud	1	Piped outside compound	Pit Latrine/traditional pit toilet	no	Wood	yes	yes	0	0	0	1	0	4	yes	0.025
yes	20	Married	16	Protestant	yes	yes	5th	yes	yes	7th	House wife	farmer	3	no	no	no	yes	no	no	no	no	yes	no	no	no	no	no	no	no	no	yes	thatch/grass/palm leaf	earth/sand	stone with mud	1	Piped outside compound	Pit Latrine/traditional pit toilet	no	Wood	yes	yes	1	0	0	0	0	2	yes	0.025
yes	20	Married	17	Protestant	yes	yes	10th	yes	yes	10th	House wife	farmer	3	no	no	no	yes	no	no	no	yes	yes	no	no	yes	no	no	no	no	no	yes	rustic mat	earth/sand	Cane/palm/trunks	1	Piped outside compound	Pit Latrine/traditional pit toilet	no	Wood	no	no	0	0	0	0	0	0	yes	0.5
yes	19	Married	17	Protestant	yes	yes	7th	yes	yes	University/college diploma	House wife	civil servant	3	yes	yes	no	yes	no	no	yes	yes	yes	yes	no	no	no	no	no	no	no	yes	metal or corrugated iron	earth/sand	dirt	1	Piped outside compound	Pit Latrine/traditional pit toilet	no	Wood	yes	yes	2	0	0	1	0	3	no	.
yes	18	Married	15	Protestant	yes	yes	3rd	yes	yes	5th	House wife	farmer	3	no	no	no	no	no	no	no	no	yes	yes	no	yes	no	no	no	no	no	no	metal or corrugated iron	earth/sand	Cane/palm/trunks	1	Piped outside compound	Pit Latrine/traditional pit toilet	no	Wood	yes	no	0	0	0	0	0	0	yes	0.5
yes	22	Married	18	Protestant	yes	yes	Technical/vocational certificate	yes	yes	University/college degree or higher	Other	civil servant	6	yes	yes	no	yes	no	no	no	yes	yes	yes	no	no	no	no	no	no	no	yes	thatch/grass/palm leaf	earth/sand	Cane/palm/trunks	1	Piped outside compound	Pit Latrine/traditional pit toilet	no	Wood	yes	yes	1	0	0	0	0	5	yes	0.5
yes	25	Married	15	Protestant	yes	yes	3rd	yes	yes	7th	House wife	farmer	5	no	no	no	yes	no	no	no	yes	yes	yes	no	no	no	no	no	no	no	yes	thatch/grass/palm leaf	earth/sand	Cane/palm/trunks	1	Piped outside compound	Pit Latrine/traditional pit toilet	no	Wood	yes	yes	0	0	0	0	0	3	yes	1
yes	35	Married	16	Muslim	no	.	.	no	.	.	House wife	daily Laborer	6	no	no	no	no	no	no	no	no	no	no	no	no	no	no	no	no	no	yes	thatch/grass/palm leaf	earth/sand	No walls	1	Open Well	No facility/Bush/Field	.	Wood	yes	no	0	0	0	0	0	0	yes	3
yes	32	Married	16	Muslim	no	.	.	no	.	.	House wife	daily Laborer	6	no	no	no	yes	no	no	no	no	no	no	no	no	no	no	no	no	no	no	thatch/grass/palm leaf	earth/sand	No walls	1	Open Well	No facility/Bush/Field	.	Wood	no	no	0	0	0	0	0	0	no	.
yes	19	Married	16	Muslim	no	.	.	no	.	.	House wife	daily Laborer	3	no	no	no	no	no	no	no	no	no	no	no	no	no	no	no	no	no	yes	thatch/grass/palm leaf	earth/sand	No walls	1	Open Well	No facility/Bush/Field	.	Wood	no	no	0	0	0	0	0	0	no	.
yes	35	Married	20	Muslim	no	.	.	yes	no	.	House wife	daily Laborer	5	no	no	no	yes	no	no	no	no	no	no	no	no	no	no	no	no	no	yes	thatch/grass/palm leaf	earth/sand	No walls	1	Open Well	No facility/Bush/Field	.	Wood	yes	no	0	0	0	0	0	0	yes	2
yes	35	Married	16	Muslim	no	.	.	no	.	.	House wife	farmer	6	no	no	no	no	no	no	no	no	no	no	no	no	no	no	no	no	no	yes	thatch/grass/palm leaf	earth/sand	No walls	1	Open Spring	No facility/Bush/Field	.	Wood	yes	yes	0	0	15	20	0	0	yes	3
yes	32	Married	16	Muslim	yes	no	.	no	.	.	House wife	daily Laborer	5	no	no	no	no	yes	no	no	no	no	no	no	no	no	no	no	no	no	yes	thatch/grass/palm leaf	earth/sand	No walls	1	Open Well	No facility/Bush/Field	.	Wood	yes	no	0	0	0	0	0	0	yes	3
yes	19	Married	14	Muslim	no	.	.	no	.	.	House wife	civil servant	4	yes	no	no	yes	no	no	no	no	yes	yes	yes	no	no	no	no	no	no	no	roofing shingles or plastic sheets	cement	cement	2	Other	Ventilated improved pit latrine (VIP)	yes	Charcoal	yes	yes	0	0	0	0	3	0	yes	1
yes	20	Married	19	Muslim	yes	yes	4th	yes	yes	8th	House wife	farmer	4	yes	no	no	yes	no	no	no	no	no	no	no	no	no	no	no	no	no	yes	thatch/grass/palm leaf	earth/sand	stone with mud	2	Open Well	No facility/Bush/Field	.	Wood	no	yes	0	1	8	3	1	0	yes	1
yes	35	Married	18	Muslim	no	.	.	no	.	.	House wife	Trader/Merchant	4	yes	no	no	yes	no	no	yes	no	no	no	no	no	no	no	no	no	no	yes	thatch/grass/palm leaf	earth/sand	wood planks/shingles	2	Open Well	No facility/Bush/Field	.	Wood	yes	no	0	0	0	0	0	0	no	.
yes	26	Married	15	Muslim	no	.	.	yes	yes	8th	House wife	daily Laborer	8	no	no	no	yes	no	no	yes	no	no	no	no	no	no	no	no	no	no	yes	roofing shingles or plastic sheets	earth/sand	stone with mud	2	Pond/Lake/Dam	No facility/Bush/Field	.	Wood	no	yes	0	0	5	3	1	0	yes	1
yes	36	Divorced	18	Muslim	yes	yes	8th	yes	.	.	House wife	farmer	9	yes	yes	no	yes	no	no	no	no	no	no	no	no	no	no	no	no	no	yes	thatch/grass/palm leaf	earth/sand	wood planks/shingles	1	Open Well	No facility/Bush/Field	.	Wood	no	yes	0	0	4	2	1	0	no	.
yes	18	Married	15	Muslim	no	.	.	no	.	.	House wife	daily Laborer	4	no	no	no	yes	no	no	no	no	no	no	no	no	no	no	no	no	no	yes	thatch/grass/palm leaf	earth/sand	No walls	1	Open Well	No facility/Bush/Field	.	Wood	no	no	0	0	0	0	0	0	no	.
yes	24	Married	18	Muslim	no	.	.	yes	yes	9th	House wife	daily Laborer	5	no	no	no	yes	no	no	no	yes	no	no	no	no	no	no	no	no	no	yes	thatch/grass/palm leaf	earth/sand	No walls	2	Open Well	No facility/Bush/Field	.	Wood	no	no	0	0	0	0	0	0	yes	2
yes	24	Married	18	Muslim	no	.	.	yes	yes	6th	House wife	civil servant	3	no	no	no	yes	no	no	no	no	no	no	no	no	no	no	no	no	no	no	No roof	earth/sand	No walls	2	Covered Well	No facility/Bush/Field	.	Wood	no	no	0	0	0	0	0	0	no	.
yes	25	Married	17	Muslim	no	.	.	yes	yes	6th	House wife	farmer	8	no	no	no	yes	no	no	no	no	no	no	no	no	no	no	no	no	no	no	No roof	earth/sand	Cane/palm/trunks	2	Covered Well	No facility/Bush/Field	.	Wood	no	no	0	0	0	0	0	0	yes	4
yes	32	Married	18	Muslim	no	.	.	yes	yes	8th	House wife	farmer	8	no	no	no	no	no	no	no	no	no	no	no	no	no	no	no	no	no	yes	No roof	earth/sand	Cane/palm/trunks	2	Open Well	No facility/Bush/Field	.	Wood	no	no	0	0	0	0	0	0	yes	2
yes	39	Married	16	Muslim	yes	yes	8th	yes	yes	8th	Daily Laborer	daily Laborer	10	no	no	no	yes	yes	no	no	no	no	no	no	no	no	no	no	yes	no	yes	No roof	earth/sand	No walls	1	Pond/Lake/Dam	Other	no	Wood	no	no	0	0	0	0	0	0	yes	20
yes	24	Married	16	Muslim	yes	yes	2nd	no	.	.	House wife	daily Laborer	5	no	no	no	no	no	no	no	no	no	no	no	no	no	no	no	no	no	yes	wood	earth/sand	No walls	1	Pond/Lake/Dam	Other	yes	Wood	no	yes	0	0	8	0	0	0	no	.
yes	30	Married	16	Muslim	yes	no	.	no	.	.	House wife	daily Laborer	9	no	no	no	no	no	no	no	no	no	no	no	no	no	no	no	no	yes	no	No roof	wood	No walls	1	Pond/Lake/Dam	Other	yes	Wood	yes	yes	0	0	18	0	0	0	no	.
yes	22	Married	16	Muslim	no	.	.	no	.	.	House wife	daily Laborer	6	no	no	no	no	no	no	no	no	no	no	no	no	no	no	no	no	no	no	No roof	wood	No walls	1	Pond/Lake/Dam	Other	no	Wood	no	no	0	0	0	0	0	0	no	.
yes	20	Married	17	Muslim	no	.	.	no	.	.	House wife	daily Laborer	5	no	no	no	no	no	no	no	no	no	no	no	no	no	no	no	no	no	no	No roof	wood	No walls	1	Pond/Lake/Dam	Other	yes	Wood	no	no	0	0	0	0	0	0	no	.
yes	27	Married	15	Muslim	yes	yes	1st	yes	yes	7th	House wife	daily Laborer	6	no	no	no	no	no	no	no	no	no	no	no	no	no	no	no	no	no	no	No roof	wood	No walls	1	Pond/Lake/Dam	Other	yes	Wood	no	yes	0	0	10	1	0	0	no	.
yes	32	Married	20	Muslim	no	.	.	yes	yes	8th	House wife	farmer	5	no	no	no	yes	no	no	no	no	no	no	no	no	no	no	no	no	no	yes	thatch/grass/palm leaf	earth/sand	wood planks/shingles	2	Open Well	Pit Latrine/traditional pit toilet	yes	Wood	yes	no	0	0	0	0	0	0	no	.
yes	34	Married	21	Muslim	yes	yes	5th	yes	yes	10th	House wife	Pastoralist	8	yes	no	no	yes	no	no	no	no	no	no	no	no	no	no	no	no	no	yes	thatch/grass/palm leaf	earth/sand	wood planks/shingles	1	Open Well	No facility/Bush/Field	.	Wood	yes	yes	0	0	7	5	1	0	yes	3
yes	33	Married	16	Muslim	yes	yes	7th	no	.	.	House wife	farmer	7	no	no	no	yes	no	no	no	no	no	no	no	no	no	no	no	no	no	yes	thatch/grass/palm leaf	earth/sand	wood planks/shingles	2	Open Well	No facility/Bush/Field	.	Wood	no	yes	1	0	7	3	1	0	yes	1
yes	30	Widowed	18	Muslim	no	.	.	no	.	.	House wife	Other	6	yes	no	no	yes	no	no	no	no	no	no	no	no	no	no	no	no	no	yes	thatch/grass/palm leaf	earth/sand	wood planks/shingles	2	Open Well	No facility/Bush/Field	.	Wood	yes	yes	1	2	5	0	0	0	no	.
yes	35	Married	30	Muslim	no	.	.	no	.	.	House wife	daily Laborer	4	no	no	no	yes	no	no	no	no	no	no	no	no	no	no	no	no	no	yes	thatch/grass/palm leaf	earth/sand	brick	1	Pond/Lake/Dam	No facility/Bush/Field	.	Wood	no	no	0	0	0	0	0	0	no	.
yes	20	Married	16	Muslim	yes	yes	4th	no	.	.	House wife	Trader/Merchant	3	no	no	no	yes	no	no	no	no	no	no	no	no	no	no	no	no	no	yes	thatch/grass/palm leaf	earth/sand	brick	1	Pond/Lake/Dam	No facility/Bush/Field	.	Wood	yes	no	0	0	0	0	0	0	yes	2
yes	19	Married	17	Muslim	yes	yes	4th	no	.	.	House wife	farmer	3	no	no	no	yes	no	no	no	no	no	no	no	no	no	no	no	no	no	yes	thatch/grass/palm leaf	earth/sand	cement	1	Pond/Lake/Dam	No facility/Bush/Field	.	Wood	no	no	0	0	0	0	0	0	yes	4
yes	35	Married	25	Muslim	no	.	.	no	.	.	House wife	daily Laborer	5	no	no	no	yes	no	no	no	no	no	no	no	no	no	no	no	no	no	yes	thatch/grass/palm leaf	earth/sand	brick	1	Open Spring	No facility/Bush/Field	.	Wood	yes	no	0	0	0	0	0	0	no	.
yes	25	Married	16	Muslim	no	.	.	no	.	.	House wife	daily Laborer	5	no	no	no	yes	no	no	no	no	no	no	no	no	no	no	no	no	no	yes	thatch/grass/palm leaf	earth/sand	brick	1	River	No facility/Bush/Field	.	Wood	yes	no	0	0	0	0	0	0	no	.
yes	32	Married	24	Muslim	no	.	.	no	.	.	House wife	farmer	3	no	no	no	no	no	no	no	no	no	no	no	no	no	no	no	no	no	yes	wood	earth/sand	wood planks/shingles	1	Open Well	No facility/Bush/Field	.	Wood	no	yes	0	0	32	0	1	0	no	.
yes	28	Married	18	Muslim	no	.	.	yes	no	.	House wife	Pastoralist	6	no	no	no	no	no	no	no	no	no	no	no	no	no	no	no	no	no	yes	wood	earth/sand	wood planks/shingles	1	Piped outside compound	No facility/Bush/Field	.	Wood	no	yes	0	0	12	0	1	0	no	.
yes	26	Married	16	Muslim	no	.	.	no	.	.	House wife	Pastoralist	5	no	no	no	no	no	no	no	no	no	no	no	no	no	no	no	no	no	yes	wood	wood	wood planks/shingles	1	Piped outside compound	No facility/Bush/Field	.	Wood	no	yes	1	0	5	0	1	0	no	.
yes	28	Married	16	other	no	.	.	no	.	.	House wife	Pastoralist	6	yes	no	no	no	no	no	no	no	no	no	no	no	no	no	no	no	no	no	wood	earth/sand	wood planks/shingles	1	Open Well	No facility/Bush/Field	.	Wood	no	yes	2	0	23	0	1	0	no	.
yes	20	Married	16	Muslim	no	.	.	no	.	.	House wife	Pastoralist	4	no	no	no	no	no	no	no	no	no	no	no	no	no	no	no	no	no	yes	wood	earth/sand	wood planks/shingles	1	Piped outside compound	No facility/Bush/Field	.	Wood	no	yes	1	0	15	0	1	0	no	.
yes	26	Married	16	Muslim	no	.	.	yes	no	.	House wife	Pastoralist	6	no	no	no	no	no	no	no	no	no	no	no	no	no	no	no	no	no	yes	wood	earth/sand	wood planks/shingles	1	Piped outside compound	No facility/Bush/Field	.	Wood	no	yes	1	0	23	0	1	0	no	.
yes	32	Married	18	Muslim	no	.	.	no	.	.	House wife	Pastoralist	4	no	no	no	no	no	no	no	no	no	no	no	no	no	no	no	no	no	yes	wood	earth/sand	wood planks/shingles	1	Piped outside compound	No facility/Bush/Field	.	Wood	no	yes	1	0	20	0	1	0	no	.
yes	20	Married	17	Muslim	no	.	.	no	.	.	House wife	Pastoralist	6	no	no	no	yes	no	no	no	no	no	no	no	no	no	no	no	no	no	yes	thatch/grass/palm leaf	earth/sand	Cane/palm/trunks	1	Open Well	No facility/Bush/Field	.	Wood	no	yes	10	0	10	10	3	0	yes	1.5
yes	25	Married	16	Muslim	no	.	.	no	.	.	House wife	Pastoralist	6	no	no	no	yes	no	no	no	no	no	no	no	no	no	no	no	no	no	no	thatch/grass/palm leaf	earth/sand	Cane/palm/trunks	1	Open Well	No facility/Bush/Field	.	Wood	no	yes	0	0	10	15	3	0	no	.
yes	19	Married	15	Muslim	no	.	.	no	.	.	House wife	Pastoralist	4	no	no	no	yes	no	no	no	no	no	no	no	no	no	no	no	no	no	no	thatch/grass/palm leaf	earth/sand	Cane/palm/trunks	1	Open Well	No facility/Bush/Field	.	Wood	no	yes	10	0	8	7	2	0	yes	0.5
yes	25	Married	16	Muslim	no	.	.	no	.	.	House wife	Pastoralist	5	no	no	no	yes	no	no	no	no	no	no	no	no	no	no	no	no	no	yes	thatch/grass/palm leaf	earth/sand	Cane/palm/trunks	1	Open Well	No facility/Bush/Field	.	Wood	no	yes	0	0	5	0	1	0	no	.
yes	20	Married	17	Muslim	no	.	.	no	.	.	House wife	Pastoralist	3	no	no	no	yes	yes	no	no	no	no	no	no	no	no	no	no	no	no	no	thatch/grass/palm leaf	earth/sand	Cane/palm/trunks	1	Open Well	No facility/Bush/Field	.	Wood	no	yes	0	0	10	8	0	0	yes	0.25
yes	23	Married	16	Muslim	no	.	.	no	.	.	House wife	Pastoralist	8	no	no	no	yes	no	no	no	no	no	no	no	no	no	no	no	no	no	yes	thatch/grass/palm leaf	earth/sand	Cane/palm/trunks	1	Open Well	No facility/Bush/Field	.	Wood	no	yes	0	0	6	4	0	0	no	.
yes	36	Married	17	Muslim	no	.	.	no	.	.	House wife	Pastoralist	10	no	no	no	no	no	no	no	no	no	no	no	no	no	no	no	no	no	yes	wood	earth/sand	Cane/palm/trunks	1	Open Well	No facility/Bush/Field	.	Wood	no	yes	0	0	8	8	0	0	yes	0.25
yes	30	Married	15	Muslim	no	.	.	no	.	.	House wife	Pastoralist	8	no	no	no	no	yes	no	no	no	no	no	no	no	no	no	no	no	no	yes	thatch/grass/palm leaf	earth/sand	Cane/palm/trunks	1	Open Well	No facility/Bush/Field	.	Wood	no	yes	0	0	5	4	0	0	yes	0.25
yes	22	Married	15	Muslim	yes	yes	7th	yes	yes	8th	House wife	Pastoralist	6	no	no	no	no	no	no	no	no	no	no	no	no	no	no	no	no	no	yes	thatch/grass/palm leaf	earth/sand	Cane/palm/trunks	1	Open Well	No facility/Bush/Field	.	Wood	no	yes	2	0	8	0	0	0	yes	0.25
yes	25	Married	17	Muslim	no	.	.	no	.	.	House wife	Pastoralist	5	no	no	no	yes	no	no	no	no	no	no	no	no	no	no	no	no	no	yes	thatch/grass/palm leaf	earth/sand	Cane/palm/trunks	1	Open Well	No facility/Bush/Field	.	Wood	yes	yes	2	0	2	1	3	0	no	.
yes	30	Married	18	Muslim	no	.	.	yes	yes	5th	House wife	farmer	8	yes	no	no	yes	no	no	no	yes	yes	yes	no	no	no	no	no	no	no	yes	metal or corrugated iron	cement	bamboo with mud	3	Piped outside compound	Pit Latrine/traditional pit toilet	no	Wood	yes	yes	2	1	5	2	0	0	yes	1
yes	25	Married	20	Muslim	yes	yes	9th	yes	yes	5th	House wife	farmer	6	yes	yes	no	no	no	no	no	yes	yes	no	no	no	no	no	no	no	no	yes	metal or corrugated iron	earth/sand	bamboo with mud	2	Piped outside compound	Pit Latrine/traditional pit toilet	no	Wood	yes	yes	0	0	0	0	0	2	yes	1
yes	30	Married	15	Muslim	no	.	.	no	.	.	House wife	farmer	8	yes	no	no	yes	no	no	no	yes	yes	no	no	no	no	no	no	no	no	yes	metal or corrugated iron	earth/sand	bamboo with mud	2	Piped outside compound	Pit Latrine/traditional pit toilet	no	Wood	yes	yes	4	3	0	2	0	0	yes	2
yes	25	Married	14	Muslim	no	.	.	yes	yes	7th	House wife	farmer	5	yes	no	no	yes	no	no	no	yes	yes	no	no	no	no	no	no	no	no	yes	metal or corrugated iron	carpet	bamboo with mud	1	Piped outside compound	Pit Latrine/traditional pit toilet	no	Wood	yes	no	0	0	0	0	0	0	no	.
yes	20	Married	18	Muslim	yes	yes	5th	yes	yes	4th	House wife	farmer	3	yes	no	no	yes	no	no	no	yes	yes	no	no	no	no	no	no	no	no	yes	metal or corrugated iron	earth/sand	bamboo with mud	1	Piped outside compound	Pit Latrine/traditional pit toilet	no	Wood	yes	no	0	0	0	0	0	0	no	.
yes	30	Married	18	Orthodox	no	.	.	no	.	.	House wife	farmer	5	no	no	no	yes	no	no	no	yes	yes	yes	no	no	no	no	no	no	no	yes	metal or corrugated iron	cement	cement	1	Piped outside compound	Pit Latrine/traditional pit toilet	no	Wood	no	yes	3	0	0	0	0	0	yes	0.25
yes	28	Married	26	Muslim	no	.	.	yes	yes	4th	House wife	farmer	1	no	yes	no	yes	no	no	no	yes	yes	no	no	yes	no	no	no	no	no	yes	metal or corrugated iron	earth/sand	bamboo with mud	1	Piped outside compound	No facility/Bush/Field	.	Wood	no	no	0	0	0	0	0	0	yes	0.5
yes	20	Married	18	Muslim	yes	yes	10th	yes	yes	10th	House wife	farmer	3	yes	yes	yes	yes	no	no	no	yes	yes	yes	no	no	no	no	no	no	no	yes	metal or corrugated iron	earth/sand	bamboo with mud	1	Piped outside compound	Pit Latrine/traditional pit toilet	no	Wood	no	no	0	0	0	0	0	0	yes	0.5
yes	30	Married	18	Muslim	yes	yes	9th	yes	yes	4th	House wife	farmer	7	no	no	no	no	no	no	no	no	no	no	no	no	no	no	no	no	no	yes	metal or corrugated iron	earth/sand	cement	1	Piped outside compound	Pit Latrine/traditional pit toilet	no	Wood	yes	yes	1	0	0	0	0	0	yes	0.75
yes	33	Married	18	Muslim	no	.	.	no	.	.	House wife	farmer	6	yes	no	no	no	no	no	no	no	no	no	no	yes	no	no	no	no	no	no	metal or corrugated iron	earth/sand	bamboo with mud	1	Piped outside compound	Pit Latrine/traditional pit toilet	no	Wood	no	no	0	0	0	0	0	0	no	.
yes	25	Married	20	Muslim	yes	yes	10th	yes	yes	10th	House wife	farmer	2	yes	yes	no	yes	no	no	yes	no	no	yes	no	no	no	no	yes	no	no	yes	metal or corrugated iron	cement	bamboo with mud	1	Piped outside compound	Pit Latrine/traditional pit toilet	no	Wood	yes	no	0	0	0	0	0	0	yes	0.5
yes	22	Married	17	Muslim	no	.	.	no	.	.	House wife	no work	3	no	no	no	no	no	no	no	no	no	no	no	no	no	no	no	no	no	no	No roof	earth/sand	Cane/palm/trunks	2	River	No facility/Bush/Field	.	Wood	no	no	0	0	0	0	0	0	no	.
yes	21	Married	17	Muslim	no	.	.	no	.	.	House wife	no work	3	no	no	no	no	no	no	no	no	no	no	no	no	no	no	no	no	no	no	No roof	earth/sand	Cane/palm/trunks	2	River	No facility/Bush/Field	.	Wood	no	no	0	0	0	0	0	0	no	.
yes	26	Married	36	Muslim	no	.	.	yes	yes	8th	House wife	farmer	10	no	no	no	no	no	no	no	no	no	no	no	no	no	no	no	no	no	no	No roof	earth/sand	No walls	2	Covered Well	No facility/Bush/Field	.	Wood	no	no	0	0	0	0	0	0	yes	3
yes	25	Married	15	Muslim	no	.	.	no	.	.	House wife	no work	7	no	no	no	no	no	no	no	no	no	no	no	no	no	no	no	no	no	no	No roof	earth/sand	Cane/palm/trunks	2	River	No facility/Bush/Field	.	Wood	no	no	0	0	0	0	0	0	no	.
yes	38	Married	17	Muslim	no	.	.	no	.	.	House wife	no work	9	no	no	no	no	no	no	no	no	no	no	no	no	no	no	no	no	no	yes	No roof	earth/sand	No walls	2	Covered Well	No facility/Bush/Field	.	Wood	no	no	0	0	0	0	0	0	no	.
yes	38	Married	18	Muslim	no	.	.	yes	yes	5th	House wife	no work	9	no	no	no	no	no	no	no	no	no	no	no	no	no	no	no	no	no	no	No roof	earth/sand	Cane/palm/trunks	2	Open Well	No facility/Bush/Field	.	Wood	no	no	0	0	0	0	0	0	yes	3
yes	25	Married	14	Protestant	no	.	.	yes	yes	7th	House wife	farmer	5	no	no	no	yes	no	no	no	yes	yes	yes	no	no	no	no	no	no	no	yes	thatch/grass/palm leaf	palm/bamboo	Cane/palm/trunks	1	Protected Spring	Pit Latrine/traditional pit toilet	no	Wood	no	no	0	0	0	0	0	0	yes	1
yes	25	Married	18	Protestant	yes	yes	7th	yes	yes	2nd	House wife	farmer	3	no	no	no	yes	no	no	no	yes	yes	yes	no	no	no	no	no	no	no	yes	thatch/grass/palm leaf	earth/sand	Cane/palm/trunks	1	Protected hand pump spring	Pit Latrine/traditional pit toilet	no	Wood	yes	yes	1	0	0	0	0	0	yes	0.5
yes	25	Married	15	Protestant	no	.	.	yes	yes	5th	Trader/Merchant	farmer	4	no	yes	no	yes	no	no	no	yes	yes	no	no	no	no	no	no	no	no	yes	thatch/grass/palm leaf	earth/sand	dirt	1	Protected hand pump spring	Pit Latrine/traditional pit toilet	no	Wood	yes	no	0	0	0	0	0	0	yes	0.5
yes	24	Married	15	Protestant	yes	yes	6th	yes	yes	9th	Trader/Merchant	farmer	5	no	no	no	yes	no	no	no	yes	yes	no	no	no	no	no	no	no	no	yes	thatch/grass/palm leaf	earth/sand	wood planks/shingles	1	Protected hand pump spring	Pit Latrine/traditional pit toilet	no	Wood	yes	yes	0	0	0	1	0	1	yes	1
yes	20	Married	15	Muslim	no	.	.	no	.	.	House wife	Pastoralist	11	no	no	no	no	no	no	no	no	no	no	no	no	no	no	no	no	no	yes	thatch/grass/palm leaf	earth/sand	Cane/palm/trunks	1	Open Well	No facility/Bush/Field	.	Wood	no	yes	0	0	6	4	1	0	no	.
yes	20	Married	18	Muslim	no	.	.	no	.	.	House wife	Pastoralist	3	no	no	no	yes	no	no	no	no	no	no	no	yes	no	no	no	no	no	yes	thatch/grass/palm leaf	wood	Cane/palm/trunks	1	Open Spring	No facility/Bush/Field	.	Wood	no	yes	0	1	3	1	1	0	no	.
yes	30	Married	17	Muslim	no	.	.	no	.	.	House wife	Pastoralist	7	no	yes	no	yes	no	no	no	no	no	no	no	no	no	no	no	no	no	no	thatch/grass/palm leaf	earth/sand	Cane/palm/trunks	1	Open Well	No facility/Bush/Field	.	Wood	no	yes	0	0	10	10	1	0	yes	25
yes	20	Married	16	Muslim	no	.	.	no	.	.	House wife	Pastoralist	3	no	no	no	yes	no	no	no	no	no	no	no	yes	no	no	no	no	no	yes	thatch/grass/palm leaf	earth/sand	Cane/palm/trunks	1	Open Well	No facility/Bush/Field	.	Wood	no	yes	0	0	10	10	1	0	no	.
yes	20	Married	17	Muslim	no	.	.	no	.	.	House wife	Pastoralist	4	no	no	no	yes	no	no	no	no	no	no	no	yes	no	no	no	no	no	yes	thatch/grass/palm leaf	earth/sand	Cane/palm/trunks	1	Open Well	No facility/Bush/Field	.	Wood	no	yes	8	0	20	20	2	0	no	.
yes	20	Married	16	Muslim	no	.	.	no	.	.	House wife	Pastoralist	5	no	no	no	yes	no	no	yes	no	no	no	no	yes	no	no	no	no	no	yes	thatch/grass/palm leaf	earth/sand	Cane/palm/trunks	1	Open Well	No facility/Bush/Field	.	Wood	no	yes	0	0	20	0	2	0	no	.
yes	30	Married	18	Muslim	no	.	.	no	.	.	House wife	Pastoralist	5	no	no	no	no	no	no	no	no	no	no	no	yes	no	no	no	no	no	yes	thatch/grass/palm leaf	earth/sand	Cane/palm/trunks	1	Open Well	No facility/Bush/Field	.	Wood	no	yes	0	0	15	6	1	0	no	.
yes	20	Married	20	Protestant	yes	yes	9th	yes	yes	8th	Trader/Merchant	Trader/Merchant	4	no	yes	no	yes	no	no	no	yes	yes	yes	no	no	no	no	no	no	no	no	metal or corrugated iron	earth/sand	dirt	2	Piped outside compound	Pit Latrine/traditional pit toilet	yes	Wood	yes	no	0	0	0	0	0	0	yes	0.25
yes	26	Married	14	Protestant	yes	yes	5th	yes	yes	University/college diploma	House wife	farmer	8	no	no	no	yes	no	no	no	yes	yes	yes	no	no	no	no	no	no	no	yes	metal or corrugated iron	cement	dirt	2	Piped outside compound	Pit Latrine/traditional pit toilet	no	Wood	yes	yes	0	0	0	1	0	0	yes	0.25
yes	20	Married	18	Protestant	yes	yes	10th	yes	no	.	Trader/Merchant	farmer	4	no	no	no	yes	no	no	no	yes	yes	yes	no	yes	no	no	no	no	no	no	metal or corrugated iron	earth/sand	Cane/palm/trunks	1	Piped outside compound	Pit Latrine/traditional pit toilet	no	Wood	yes	yes	1	0	0	0	0	1	yes	0.25
yes	21	Married	18	Protestant	yes	yes	10th	yes	yes	10th	House wife	Student	3	no	yes	no	yes	no	no	no	yes	yes	yes	no	yes	no	no	no	no	no	yes	thatch/grass/palm leaf	earth/sand	Cane/palm/trunks	1	Piped outside compound	Pit Latrine/traditional pit toilet	no	Wood	yes	yes	2	4	0	1	0	4	yes	2
yes	20	Married	15	Protestant	yes	yes	7th	yes	yes	6th	House wife	farmer	5	no	no	no	no	no	no	no	no	no	no	no	no	no	no	no	no	no	yes	thatch/grass/palm leaf	earth/sand	Cane/palm/trunks	1	Piped outside compound	Pit Latrine/traditional pit toilet	no	Wood	no	no	0	0	0	0	0	0	yes	0.25
yes	30	Married	16	Protestant	yes	yes	9th	yes	yes	University/college degree or higher	House wife	civil servant	7	no	no	no	yes	no	no	no	yes	yes	yes	no	yes	no	no	no	no	no	yes	thatch/grass/palm leaf	earth/sand	dirt	1	Piped outside compound	Pit Latrine/traditional pit toilet	no	Wood	yes	yes	2	0	0	0	0	0	yes	0.5
yes	30	Married	20	Protestant	no	.	.	yes	yes	University/college diploma	House wife	farmer	8	no	no	no	yes	no	no	no	yes	yes	yes	no	yes	no	no	no	no	no	yes	metal or corrugated iron	cement	dirt	2	Piped outside compound	Pit Latrine/traditional pit toilet	no	Wood	yes	no	0	0	0	0	0	0	yes	1
yes	20	Married	17	Protestant	no	.	.	no	.	.	House wife	farmer	3	no	no	no	yes	no	no	no	no	no	no	no	no	no	no	no	no	no	yes	rustic mat	earth/sand	Cane/palm/trunks	1	Piped outside compound	Pit Latrine/traditional pit toilet	no	Wood	no	no	0	0	0	0	0	0	yes	0.5
yes	20	Married	18	Protestant	yes	yes	8th	yes	yes	8th	House wife	farmer	3	no	no	no	yes	no	no	no	yes	yes	yes	no	no	no	no	no	no	no	no	metal or corrugated iron	cement	dirt	2	Piped outside compound	Pit Latrine/traditional pit toilet	no	Wood	no	no	0	0	0	0	0	0	yes	0.5
yes	25	Married	15	Muslim	no	.	.	no	.	.	House wife	civil servant	7	no	no	no	yes	no	no	no	no	no	no	no	no	no	no	no	no	no	yes	thatch/grass/palm leaf	earth/sand	No walls	1	Covered Well	No facility/Bush/Field	.	Wood	yes	no	0	0	0	0	0	0	yes	2
yes	32	Married	18	Muslim	no	.	.	no	.	.	House wife	daily Laborer	6	no	no	no	no	no	no	no	no	no	no	no	no	no	no	no	no	no	yes	thatch/grass/palm leaf	earth/sand	No walls	1	Open Well	No facility/Bush/Field	.	Wood	no	no	0	0	0	0	0	0	no	.
yes	32	Married	16	Muslim	no	.	.	no	.	.	House wife	no work	6	no	no	no	yes	no	no	no	no	no	no	no	no	no	no	no	no	no	yes	thatch/grass/palm leaf	earth/sand	No walls	1	Open Well	No facility/Bush/Field	.	Wood	no	no	0	0	0	0	0	0	no	.
yes	20	Married	18	Protestant	yes	yes	10th	yes	yes	9th	House wife	farmer	3	yes	yes	no	yes	no	no	yes	yes	yes	yes	no	no	no	no	no	no	no	yes	thatch/grass/palm leaf	earth/sand	Cane/palm/trunks	2	Piped outside compound	Pit Latrine/traditional pit toilet	no	Wood	no	yes	2	2	0	0	0	2	yes	0.25
yes	25	Married	14	Protestant	yes	yes	9th	yes	yes	University/college diploma	House wife	civil servant	5	yes	yes	no	yes	no	no	no	yes	yes	yes	no	no	no	no	no	no	no	yes	metal or corrugated iron	cement	dirt	2	Piped outside compound	Pit Latrine/traditional pit toilet	no	Wood	yes	yes	2	1	0	0	0	0	yes	0.5
yes	26	Married	16	Protestant	no	.	.	no	.	.	House wife	farmer	5	yes	yes	no	no	no	no	no	yes	yes	yes	no	no	no	no	no	no	no	yes	thatch/grass/palm leaf	earth/sand	Cane/palm/trunks	2	Piped outside compound	Pit Latrine/traditional pit toilet	no	Wood	no	yes	1	1	0	0	0	0	yes	0.75
yes	25	Married	14	Protestant	no	.	.	yes	yes	9th	House wife	farmer	8	no	no	no	yes	no	no	yes	yes	yes	yes	no	yes	no	no	no	no	no	yes	thatch/grass/palm leaf	earth/sand	Cane/palm/trunks	1	Piped outside compound	Pit Latrine/traditional pit toilet	no	Wood	yes	yes	2	0	0	0	0	3	yes	1
yes	25	Married	14	Protestant	no	.	.	yes	yes	10th	House wife	Other	8	yes	yes	no	yes	no	no	yes	yes	yes	yes	no	yes	no	no	no	no	no	yes	metal or corrugated iron	earth/sand	dirt	2	Piped outside compound	Pit Latrine/traditional pit toilet	no	Wood	yes	yes	2	0	0	0	0	5	yes	0.5
yes	21	Married	15	Protestant	yes	yes	4th	yes	yes	5th	House wife	farmer	4	no	no	no	no	no	no	no	yes	yes	yes	no	no	no	no	no	no	no	yes	thatch/grass/palm leaf	earth/sand	Cane/palm/trunks	1	Piped outside compound	Pit Latrine/traditional pit toilet	no	Wood	no	yes	1	0	0	0	0	2	yes	0.25
yes	24	Married	14	Protestant	no	.	.	yes	yes	8th	House wife	farmer	6	yes	no	no	no	no	no	no	no	no	no	no	no	no	no	no	no	no	yes	thatch/grass/palm leaf	earth/sand	dirt	1	Piped outside compound	Pit Latrine/traditional pit toilet	no	Wood	no	yes	1	0	0	0	0	0	yes	0.25
yes	20	Married	16	Protestant	yes	yes	6th	yes	yes	10th	House wife	farmer	3	no	no	no	yes	no	no	no	yes	yes	no	no	no	no	no	no	no	no	yes	thatch/grass/palm leaf	earth/sand	bamboo with mud	1	Piped outside compound	Pit Latrine/traditional pit toilet	no	Wood	yes	no	0	0	0	0	0	0	yes	0.25
yes	18	Married	14	Protestant	yes	yes	10th	yes	yes	6th	House wife	farmer	3	no	no	no	no	no	no	no	no	yes	no	no	no	no	no	no	no	no	yes	thatch/grass/palm leaf	earth/sand	Cane/palm/trunks	1	Piped outside compound	Pit Latrine/traditional pit toilet	no	Wood	no	no	0	0	0	0	0	0	yes	0.25
yes	25	Married	17	Muslim	no	.	.	yes	yes	8th	House wife	daily Laborer	5	no	no	no	no	no	no	no	no	no	no	no	no	no	no	no	no	no	no	No roof	other	No walls	1	Rainwater	Other	no	Wood	no	yes	0	0	10	0	0	0	no	.
yes	30	Married	18	Muslim	yes	no	.	no	.	.	House wife	daily Laborer	8	no	no	no	no	no	no	no	no	no	no	no	no	no	no	no	no	no	no	No roof	wood	dirt	1	Pond/Lake/Dam	Other	no	Wood	no	yes	0	0	12	0	1	0	yes	1
yes	28	Married	18	Muslim	yes	no	.	no	.	.	House wife	daily Laborer	3	no	no	no	no	no	no	no	no	no	no	no	no	no	no	no	no	no	no	No roof	wood	No walls	1	Rainwater	Other	no	Wood	no	no	0	0	0	0	0	0	no	.
yes	23	Married	16	Muslim	yes	yes	2nd	yes	yes	University/college degree or higher	House wife	Other	5	no	no	no	no	no	no	no	no	no	no	no	no	no	no	no	no	no	no	No roof	wood	No walls	1	Rainwater	Other	yes	Wood	no	no	0	0	0	0	0	0	no	.
yes	40	Married	17	Muslim	no	.	.	no	.	.	Trader/Merchant	no work	8	no	no	no	no	no	no	no	no	no	no	no	no	no	no	no	no	no	no	No roof	wood	No walls	1	Rainwater	Other	no	Wood	no	no	0	0	0	0	0	0	no	.
yes	38	Married	17	Muslim	no	.	.	no	.	.	Daily Laborer	no work	5	no	no	no	no	no	no	no	no	no	no	no	no	no	no	no	yes	no	no	No roof	wood	No walls	1	Rainwater	Other	no	Wood	no	no	0	0	0	0	0	0	no	.
yes	19	Married	15	Muslim	no	.	.	no	.	.	House wife	Pastoralist	4	no	no	no	yes	no	no	no	no	no	no	no	no	no	no	no	no	no	yes	thatch/grass/palm leaf	earth/sand	wood planks/shingles	1	Piped outside compound	No facility/Bush/Field	.	Wood	no	yes	0	0	10	3	1	0	no	.
yes	25	Married	19	Muslim	no	.	.	no	.	.	House wife	Pastoralist	7	no	no	no	no	no	no	no	no	no	no	no	no	no	no	no	no	no	no	thatch/grass/palm leaf	earth/sand	wood planks/shingles	2	Piped outside compound	No facility/Bush/Field	.	Wood	no	no	0	0	0	0	0	0	no	.
yes	25	Married	30	Muslim	no	.	.	no	.	.	House wife	Pastoralist	6	no	no	no	yes	no	no	no	no	no	no	no	no	no	no	no	no	no	no	thatch/grass/palm leaf	earth/sand	wood planks/shingles	2	Piped outside compound	No facility/Bush/Field	.	Wood	no	no	0	0	0	0	0	0	no	.
yes	31	Divorced	18	Muslim	no	.	.	no	.	.	House wife	Pastoralist	3	no	no	no	no	no	no	no	no	no	no	no	no	no	no	no	no	no	yes	thatch/grass/palm leaf	parquet or polishedwood	wood planks/shingles	1	Protected Spring	No facility/Bush/Field	.	Wood	no	yes	0	0	8	5	0	0	no	.
yes	22	Married	16	Muslim	no	.	.	no	.	.	House wife	Pastoralist	3	no	no	no	no	no	no	no	no	no	no	no	no	no	no	no	no	no	yes	thatch/grass/palm leaf	earth/sand	wood planks/shingles	2	Piped outside compound	No facility/Bush/Field	.	Wood	no	no	0	0	0	0	0	0	no	.
yes	26	Married	18	Muslim	no	.	.	no	.	.	House wife	Pastoralist	6	no	no	no	no	no	no	no	no	no	no	no	no	no	no	no	no	no	yes	thatch/grass/palm leaf	earth/sand	wood planks/shingles	2	Piped outside compound	No facility/Bush/Field	.	Wood	no	yes	0	0	12	8	1	0	no	.
yes	23	Married	16	Muslim	no	.	.	no	.	.	Pastoralist	Pastoralist	7	no	no	no	no	no	no	no	no	no	no	no	no	no	no	no	no	no	no	wood	earth/sand	wood planks/shingles	2	Piped outside compound	No facility/Bush/Field	.	Wood	no	no	0	0	0	0	0	0	no	.
yes	24	Married	22	Protestant	yes	yes	10th	yes	yes	University/college diploma	House wife	civil servant	4	no	no	no	no	no	no	no	yes	yes	yes	no	yes	no	no	no	no	no	yes	metal or corrugated iron	earth/sand	Cane/palm/trunks	1	Piped outside compound	Pit Latrine/traditional pit toilet	no	Wood	yes	no	0	0	0	0	0	0	yes	0.5
yes	25	Married	15	Protestant	yes	yes	9th	yes	yes	10th	House wife	farmer	4	no	no	no	yes	no	no	no	yes	yes	yes	no	yes	no	no	no	no	no	yes	thatch/grass/palm leaf	earth/sand	dirt	1	Piped outside compound	Pit Latrine/traditional pit toilet	no	Wood	no	yes	1	0	0	0	0	2	yes	0.5
yes	20	Married	16	Protestant	yes	yes	6th	yes	yes	9th	House wife	farmer	4	no	no	no	no	no	no	no	no	yes	no	no	yes	no	no	no	no	no	yes	thatch/grass/palm leaf	earth/sand	Cane/palm/trunks	1	Piped outside compound	Pit Latrine/traditional pit toilet	no	Wood	no	no	0	0	0	0	0	0	yes	0.5
yes	28	Married	19	Protestant	yes	yes	5th	yes	yes	3rd	House wife	farmer	6	no	no	no	no	no	no	no	yes	yes	yes	no	yes	no	no	no	no	no	yes	thatch/grass/palm leaf	earth/sand	Cane/palm/trunks	1	Piped outside compound	Pit Latrine/traditional pit toilet	yes	Wood	no	no	0	0	0	0	0	0	yes	0.5
yes	21	Married	19	Muslim	no	.	.	no	.	.	House wife	farmer	3	yes	yes	no	no	no	no	no	no	yes	no	no	no	no	no	no	no	no	yes	metal or corrugated iron	earth/sand	bamboo with mud	1	Piped outside compound	Pit Latrine/traditional pit toilet	no	Wood	no	no	0	0	0	0	0	0	yes	0.25
yes	25	Married	24	Muslim	no	.	.	yes	yes	4th	House wife	farmer	4	yes	yes	no	yes	no	no	no	no	yes	no	no	no	no	no	no	no	no	yes	metal or corrugated iron	earth/sand	bamboo with mud	1	Piped outside compound	Pit Latrine/traditional pit toilet	no	Wood	yes	yes	0	0	0	0	0	2	yes	0.5
yes	26	Married	19	Muslim	no	.	.	no	.	.	House wife	farmer	5	yes	yes	no	yes	no	no	no	no	yes	no	no	no	no	no	no	no	no	yes	metal or corrugated iron	earth/sand	bamboo with mud	1	Piped outside compound	Pit Latrine/traditional pit toilet	no	Wood	no	no	0	0	0	0	0	0	yes	0.25
yes	28	Married	20	Muslim	no	.	.	no	.	.	House wife	farmer	7	yes	yes	no	yes	no	no	no	no	yes	no	no	no	no	no	no	no	no	yes	metal or corrugated iron	earth/sand	bamboo with mud	2	Piped outside compound	Pit Latrine/traditional pit toilet	no	Wood	yes	yes	1	0	0	3	0	3	yes	0.25
yes	25	Married	18	Muslim	yes	yes	9th	yes	yes	5th	House wife	farmer	6	yes	yes	no	no	no	no	no	yes	yes	no	no	no	no	no	no	no	no	yes	metal or corrugated iron	earth/sand	bamboo with mud	2	Piped outside compound	Pit Latrine/traditional pit toilet	no	Wood	yes	yes	0	0	0	0	0	2	yes	0.25
yes	22	Married	20	Muslim	yes	yes	10th	yes	yes	6th	House wife	farmer	3	no	no	no	yes	no	no	no	no	yes	no	no	no	no	no	no	no	no	yes	thatch/grass/palm leaf	earth/sand	bamboo with mud	1	Piped outside compound	Pit Latrine/traditional pit toilet	no	Wood	yes	yes	1	0	0	0	0	0	yes	0.75
yes	29	Married	18	Muslim	no	.	.	yes	no	.	House wife	Pastoralist	8	no	no	no	no	no	no	no	no	no	no	no	no	no	no	no	no	no	yes	wood	earth/sand	bamboo with mud	1	Piped outside compound	No facility/Bush/Field	.	Wood	no	yes	0	0	20	0	0	0	no	.
yes	40	Married	15	Muslim	no	.	.	no	.	.	House wife	Pastoralist	10	no	no	no	no	no	no	no	no	no	no	no	no	no	no	no	no	no	yes	wood	earth/sand	Cane/palm/trunks	2	Piped outside compound	No facility/Bush/Field	.	Wood	no	yes	0	0	30	0	8	0	no	.
yes	30	Married	15	Muslim	no	.	.	no	.	.	House wife	Pastoralist	8	no	no	no	no	no	no	no	no	no	no	no	no	no	no	no	no	no	yes	wood	earth/sand	Cane/palm/trunks	1	Piped outside compound	No facility/Bush/Field	.	Wood	no	yes	0	0	30	0	7	0	no	.
yes	30	Married	16	Muslim	no	.	.	no	.	.	Pastoralist	Pastoralist	9	no	no	no	no	no	no	no	no	no	no	no	no	no	no	no	no	no	yes	wood	earth/sand	Cane/palm/trunks	1	Piped outside compound	No facility/Bush/Field	.	Wood	no	yes	2	0	10	0	3	0	no	.
yes	30	Married	15	Muslim	no	.	.	no	.	.	House wife	Pastoralist	8	no	no	no	no	no	no	yes	no	no	no	no	no	no	no	no	no	no	yes	wood	earth/sand	Cane/palm/trunks	1	Piped outside compound	No facility/Bush/Field	.	Wood	no	yes	1	0	20	0	1	0	no	.
yes	30	Married	17	Muslim	no	.	.	no	.	.	House wife	Pastoralist	7	no	no	no	no	no	no	yes	no	no	no	no	no	no	no	no	no	no	yes	wood	earth/sand	Cane/palm/trunks	1	Piped outside compound	No facility/Bush/Field	.	Wood	no	yes	0	0	20	0	6	0	no	.
yes	38	Married	15	Muslim	no	.	.	no	.	.	House wife	Pastoralist	8	no	no	no	no	no	no	no	no	no	no	no	no	no	no	no	no	no	yes	wood	earth/sand	Cane/palm/trunks	1	Piped outside compound	No facility/Bush/Field	.	Wood	no	yes	10	0	20	0	1	0	no	.
yes	35	Widowed	15	Muslim	no	.	.	no	.	.	House wife	Other	6	no	no	no	yes	no	no	no	no	no	no	no	no	no	no	no	no	no	yes	No roof	earth/sand	No walls	2	Open Well	No facility/Bush/Field	.	Wood	no	no	0	0	0	0	0	0	no	.
yes	26	Married	16	Muslim	no	.	.	no	.	.	House wife	Pastoralist	7	no	yes	no	yes	no	no	yes	no	no	no	no	no	no	no	no	no	no	yes	thatch/grass/palm leaf	earth/sand	other	2	Piped outside compound	No facility/Bush/Field	.	Wood	no	yes	2	0	25	8	2	0	no	.
yes	30	Married	17	Muslim	no	.	.	yes	yes	6th	House wife	civil servant	10	no	no	no	yes	no	no	yes	no	no	no	no	no	no	no	no	no	no	yes	thatch/grass/palm leaf	earth/sand	Cane/palm/trunks	2	Piped outside compound	No facility/Bush/Field	.	Wood	yes	yes	4	0	50	50	1	0	no	.
yes	26	Married	16	Muslim	no	.	.	no	.	.	House wife	Pastoralist	7	no	no	no	no	no	no	yes	no	no	no	no	no	no	no	no	no	no	yes	thatch/grass/palm leaf	earth/sand	Cane/palm/trunks	2	Piped outside compound	No facility/Bush/Field	.	Wood	no	yes	1	0	20	20	6	0	no	.
yes	30	Married	20	Muslim	no	.	.	no	.	.	House wife	Pastoralist	6	no	no	no	yes	no	no	no	no	no	no	no	no	no	no	no	no	no	yes	thatch/grass/palm leaf	earth/sand	Cane/palm/trunks	2	Piped outside compound	No facility/Bush/Field	.	Wood	no	yes	10	0	10	2	2	0	no	.
yes	40	Married	16	Muslim	no	.	.	no	.	.	House wife	Pastoralist	8	no	no	no	yes	no	no	yes	no	no	no	no	no	no	no	no	no	no	yes	thatch/grass/palm leaf	earth/sand	Cane/palm/trunks	2	Piped outside compound	No facility/Bush/Field	.	Wood	no	yes	5	0	12	6	2	0	no	.
yes	39	Married	17	Muslim	no	.	.	no	.	.	House wife	Pastoralist	5	no	no	no	yes	no	no	no	no	no	no	no	no	no	no	no	no	no	yes	thatch/grass/palm leaf	earth/sand	Cane/palm/trunks	2	Piped outside compound	No facility/Bush/Field	.	Wood	no	yes	6	2	15	5	2	0	no	.
yes	30	Married	15	Muslim	no	.	.	no	.	.	House wife	Pastoralist	8	no	no	no	yes	no	no	yes	no	no	no	no	no	no	no	no	no	no	yes	thatch/grass/palm leaf	earth/sand	Cane/palm/trunks	2	Piped outside compound	No facility/Bush/Field	.	Wood	no	yes	12	2	15	5	2	0	no	.
yes	19	Married	16	Protestant	yes	yes	12th	yes	yes	9th	House wife	Trader/Merchant	3	no	no	no	yes	no	no	no	yes	yes	yes	no	yes	no	yes	no	no	no	yes	metal or corrugated iron	earth/sand	dirt	2	Protected hand pump spring	Pit Latrine/traditional pit toilet	no	Wood	no	no	0	0	0	0	0	0	yes	2
yes	21	Married	15	Protestant	yes	yes	7th	yes	yes	9th	House wife	farmer	3	no	no	no	no	no	no	no	yes	yes	yes	no	yes	no	no	no	no	no	yes	thatch/grass/palm leaf	earth/sand	dirt	1	Protected hand pump spring	Pit Latrine/traditional pit toilet	no	Wood	yes	no	0	0	0	0	0	0	yes	0.1
yes	18	Married	16	Protestant	yes	yes	4th	no	.	.	Student	farmer	3	no	no	no	yes	no	no	no	yes	yes	no	no	yes	no	no	no	no	no	no	thatch/grass/palm leaf	earth/sand	Cane/palm/trunks	2	Piped outside compound	Pit Latrine/traditional pit toilet	no	Wood	no	no	0	0	0	0	0	0	no	.
yes	35	Married	20	Protestant	no	.	.	no	.	.	House wife	farmer	7	no	no	no	yes	no	no	no	yes	yes	yes	no	yes	no	no	no	no	no	yes	thatch/grass/palm leaf	earth/sand	dirt	1	Protected hand pump spring	Pit Latrine/traditional pit toilet	no	Wood	no	yes	2	0	0	0	0	0	yes	1
yes	25	Married	19	Protestant	yes	yes	11th	yes	yes	9th	House wife	daily Laborer	4	no	no	no	yes	no	no	no	yes	yes	yes	no	yes	no	no	no	no	no	no	thatch/grass/palm leaf	earth/sand	dirt	2	Protected hand pump spring	Pit Latrine/traditional pit toilet	no	Wood	yes	no	0	0	0	0	0	0	yes	1
yes	25	Married	16	Muslim	no	.	.	no	.	.	House wife	daily Laborer	7	no	no	no	yes	no	no	no	yes	yes	no	no	no	no	no	no	no	no	yes	No roof	earth/sand	No walls	2	Open Well	No facility/Bush/Field	.	Wood	yes	yes	0	0	3	0	1	0	yes	10
yes	25	Married	17	Muslim	no	.	.	no	.	.	House wife	Pastoralist	5	no	no	no	yes	no	no	no	no	no	no	no	no	no	no	no	no	no	yes	No roof	earth/sand	No walls	2	Open Well	No facility/Bush/Field	.	Wood	no	yes	0	0	10	0	0	0	no	.
yes	45	Married	15	Muslim	no	.	.	no	.	.	House wife	Pastoralist	11	no	no	no	yes	no	no	yes	no	no	no	no	no	no	no	no	no	no	yes	thatch/grass/palm leaf	earth/sand	Cane/palm/trunks	1	Piped outside compound	No facility/Bush/Field	.	Wood	no	yes	0	0	30	10	1	0	no	.
yes	40	Married	15	Muslim	no	.	.	no	.	.	House wife	Pastoralist	11	no	no	no	yes	no	no	no	no	no	no	no	no	no	no	no	no	no	yes	thatch/grass/palm leaf	earth/sand	Cane/palm/trunks	1	Piped outside compound	No facility/Bush/Field	.	Wood	no	yes	0	0	25	4	0	0	no	.
yes	25	Married	18	Muslim	no	.	.	no	.	.	House wife	Pastoralist	5	no	no	no	yes	no	no	no	no	no	no	no	no	no	no	no	no	no	yes	thatch/grass/palm leaf	earth/sand	Cane/palm/trunks	1	Piped outside compound	No facility/Bush/Field	.	Wood	no	yes	0	0	20	3	1	0	no	.
yes	25	Married	15	Muslim	no	.	.	no	.	.	House wife	Pastoralist	5	no	no	no	no	no	no	no	no	no	no	no	no	no	no	no	no	no	yes	thatch/grass/palm leaf	earth/sand	Cane/palm/trunks	2	Piped outside compound	No facility/Bush/Field	.	Wood	no	yes	0	0	30	10	2	0	no	.
yes	27	Married	20	Muslim	no	.	.	no	.	.	House wife	Pastoralist	7	no	no	no	yes	no	no	no	no	no	no	no	no	no	no	no	no	no	yes	thatch/grass/palm leaf	earth/sand	Cane/palm/trunks	1	Piped outside compound	No facility/Bush/Field	.	Wood	no	yes	0	0	30	10	2	0	no	.
yes	25	Married	15	Muslim	no	.	.	no	.	.	House wife	Pastoralist	4	no	yes	no	yes	no	no	yes	no	no	no	no	no	no	no	no	no	no	yes	thatch/grass/palm leaf	earth/sand	Cane/palm/trunks	1	Piped outside compound	No facility/Bush/Field	.	Wood	no	yes	0	0	40	0	0	0	no	.
yes	24	Married	15	Muslim	no	.	.	no	.	.	House wife	Pastoralist	5	no	no	no	yes	no	no	yes	no	no	no	no	no	no	no	no	no	no	yes	thatch/grass/palm leaf	earth/sand	Cane/palm/trunks	2	Piped outside compound	No facility/Bush/Field	.	Wood	no	yes	0	0	25	15	2	0	no	.
yes	42	Married	15	Muslim	no	.	.	no	.	.	House wife	Pastoralist	9	no	no	no	yes	no	no	no	no	no	no	no	no	no	no	no	no	no	yes	thatch/grass/palm leaf	earth/sand	Cane/palm/trunks	2	Piped outside compound	No facility/Bush/Field	.	Wood	no	yes	3	2	30	20	2	0	no	.
yes	40	Married	17	Muslim	no	.	.	no	.	.	House wife	Pastoralist	9	no	no	no	no	no	no	no	no	no	no	no	no	no	no	no	no	no	yes	rustic mat	earth/sand	Cane/palm/trunks	2	Piped outside compound	No facility/Bush/Field	.	Wood	no	yes	0	0	30	2	5	0	no	.
yes	22	Married	15	Muslim	no	.	.	no	.	.	House wife	Pastoralist	5	no	no	no	yes	no	no	no	no	no	no	no	no	no	no	no	no	no	yes	thatch/grass/palm leaf	earth/sand	Cane/palm/trunks	2	Piped outside compound	No facility/Bush/Field	.	Wood	no	yes	0	0	40	0	2	0	no	.
yes	22	Married	15	Muslim	yes	yes	10th	yes	yes	4th	House wife	Pastoralist	4	no	no	no	yes	no	no	yes	no	no	no	no	no	no	no	no	no	no	yes	thatch/grass/palm leaf	earth/sand	Cane/palm/trunks	1	Piped outside compound	No facility/Bush/Field	.	Wood	no	yes	0	0	20	0	2	0	no	.
yes	35	Married	15	Muslim	no	.	.	no	.	.	House wife	Pastoralist	10	yes	no	no	no	no	no	yes	no	no	no	no	no	no	no	no	no	no	yes	thatch/grass/palm leaf	earth/sand	Cane/palm/trunks	2	Piped outside compound	No facility/Bush/Field	.	Wood	no	yes	0	0	50	10	12	0	no	.
yes	22	Married	15	Muslim	no	.	.	no	.	.	House wife	Pastoralist	5	no	no	no	yes	no	no	no	no	no	no	no	no	no	no	no	no	no	yes	thatch/grass/palm leaf	earth/sand	Cane/palm/trunks	1	Piped outside compound	No facility/Bush/Field	.	Wood	no	yes	0	0	30	0	2	0	no	.
yes	29	Married	16	Muslim	no	.	.	no	.	.	House wife	Pastoralist	7	no	no	no	no	no	no	yes	no	no	no	no	no	no	no	no	no	no	yes	thatch/grass/palm leaf	earth/sand	Cane/palm/trunks	3	Piped outside compound	No facility/Bush/Field	.	Wood	no	yes	0	0	25	0	3	0	no	.
yes	26	Married	17	Muslim	no	.	.	no	.	.	House wife	Pastoralist	6	no	no	no	yes	no	no	no	no	no	no	no	no	no	no	no	no	no	yes	thatch/grass/palm leaf	earth/sand	Cane/palm/trunks	1	Piped outside compound	No facility/Bush/Field	.	Wood	no	yes	0	0	60	10	2	0	no	.
yes	23	Married	18	Muslim	no	.	.	no	.	.	Pastoralist	Pastoralist	4	no	no	no	yes	no	no	no	no	no	no	no	no	no	no	no	no	no	yes	thatch/grass/palm leaf	earth/sand	Cane/palm/trunks	1	Piped outside compound	No facility/Bush/Field	.	Wood	no	yes	0	0	35	5	1	0	no	.
yes	27	Married	18	Muslim	no	.	.	no	.	.	House wife	Pastoralist	5	no	yes	no	yes	no	no	no	no	no	no	no	no	no	no	no	no	no	yes	thatch/grass/palm leaf	earth/sand	Cane/palm/trunks	1	Piped outside compound	No facility/Bush/Field	.	Wood	no	yes	2	0	25	6	1	0	no	.
yes	28	Married	17	Muslim	no	.	.	no	.	.	House wife	Pastoralist	7	no	no	no	yes	no	no	no	no	no	no	no	no	no	no	no	no	no	yes	thatch/grass/palm leaf	earth/sand	Cane/palm/trunks	2	Piped outside compound	No facility/Bush/Field	.	Wood	no	yes	3	2	32	7	1	0	no	.
yes	28	Married	18	Muslim	no	.	.	no	.	.	House wife	Pastoralist	6	no	yes	no	yes	no	no	no	no	no	no	no	no	no	no	no	no	no	yes	thatch/grass/palm leaf	earth/sand	Cane/palm/trunks	1	Piped outside compound	No facility/Bush/Field	.	Wood	no	yes	0	0	28	6	0	0	no	.
yes	29	Married	19	Muslim	no	.	.	no	.	.	House wife	Pastoralist	6	no	no	no	yes	no	no	no	no	no	no	no	no	no	no	no	no	no	yes	thatch/grass/palm leaf	earth/sand	Cane/palm/trunks	1	Piped outside compound	No facility/Bush/Field	.	Wood	no	yes	0	0	40	8	1	0	no	.
yes	32	Married	18	Muslim	no	.	.	yes	yes	5th	House wife	Pastoralist	8	no	yes	no	yes	no	no	no	no	no	no	no	no	no	no	no	no	no	yes	thatch/grass/palm leaf	earth/sand	Cane/palm/trunks	1	Piped outside compound	No facility/Bush/Field	.	Wood	no	yes	0	0	30	9	1	0	no	.
yes	26	Married	17	Muslim	no	.	.	yes	yes	7th	House wife	civil servant	4	yes	no	no	yes	no	no	no	no	no	no	no	no	no	no	no	no	no	yes	thatch/grass/palm leaf	earth/sand	Cane/palm/trunks	1	Piped outside compound	No facility/Bush/Field	.	Wood	no	yes	0	0	45	8	1	0	no	.
yes	28	Married	21	Protestant	yes	yes	12th	yes	yes	University/college diploma	House wife	civil servant	6	no	yes	no	yes	no	no	no	yes	yes	yes	no	yes	no	no	no	no	no	yes	thatch/grass/palm leaf	earth/sand	dirt	1	Protected hand pump spring	Pit Latrine/traditional pit toilet	no	Wood	yes	yes	1	0	0	0	0	0	yes	1
yes	20	Married	18	Protestant	yes	yes	University/college diploma	yes	yes	University/college diploma	Trader/Merchant	daily Laborer	4	no	no	no	yes	no	no	yes	yes	yes	yes	no	yes	no	no	no	no	no	yes	metal or corrugated iron	earth/sand	dirt	2	Protected hand pump spring	Pit Latrine/traditional pit toilet	no	Wood	yes	no	0	0	0	0	0	0	yes	2
yes	20	Married	18	Protestant	yes	yes	6th	yes	yes	9th	House wife	farmer	4	no	no	no	yes	no	no	no	yes	no	yes	no	yes	no	no	no	no	no	yes	metal or corrugated iron	earth/sand	dirt	1	Protected hand pump spring	Pit Latrine/traditional pit toilet	no	Wood	yes	no	0	0	0	0	0	0	yes	1
yes	35	Married	22	Protestant	yes	yes	5th	yes	yes	University/college diploma	House wife	farmer	7	no	yes	no	yes	no	no	no	yes	yes	yes	no	yes	no	no	no	no	no	yes	metal or corrugated iron	palm/bamboo	dirt	3	Protected hand pump spring	Pit Latrine/traditional pit toilet	no	Wood	yes	yes	3	0	0	0	0	0	yes	4
yes	27	Married	25	Protestant	yes	yes	12th	yes	yes	University/college degree or higher	Trader/Merchant	civil servant	3	no	yes	no	yes	no	no	yes	yes	yes	yes	no	yes	no	no	no	no	no	yes	metal or corrugated iron	palm/bamboo	dirt	2	Protected hand pump spring	Pit Latrine/traditional pit toilet	no	Wood	yes	yes	1	0	0	0	0	2	yes	1
yes	24	Married	16	Protestant	no	.	.	yes	yes	3rd	House wife	farmer	4	no	no	no	yes	no	no	no	yes	yes	yes	no	yes	no	no	no	no	no	yes	metal or corrugated iron	earth/sand	dirt	1	Protected Spring	Pit Latrine/traditional pit toilet	no	Wood	yes	yes	1	0	0	0	0	0	yes	1
yes	35	Married	20	Protestant	no	.	.	yes	yes	6th	House wife	farmer	7	no	no	no	no	no	no	no	no	no	yes	no	yes	no	no	no	no	no	yes	thatch/grass/palm leaf	earth/sand	dirt	1	Protected Spring	Pit Latrine/traditional pit toilet	no	Wood	no	no	0	0	0	0	0	0	yes	0.25
yes	35	Married	20	Protestant	yes	yes	4th	yes	yes	8th	House wife	Trader/Merchant	7	no	no	no	yes	no	no	no	yes	yes	yes	no	yes	no	no	no	no	no	yes	thatch/grass/palm leaf	earth/sand	dirt	2	Protected Spring	Pit Latrine/traditional pit toilet	no	Wood	yes	yes	1	0	0	0	0	0	yes	1
yes	35	Married	20	Protestant	no	.	.	yes	yes	12th	House wife	farmer	7	no	no	no	yes	no	no	no	yes	yes	yes	no	yes	no	no	no	no	no	yes	thatch/grass/palm leaf	earth/sand	Cane/palm/trunks	2	Protected Spring	Pit Latrine/traditional pit toilet	no	Wood	no	yes	5	0	0	0	0	0	yes	2
yes	20	Married	16	Protestant	no	.	.	yes	yes	8th	House wife	daily Laborer	3	no	no	no	no	no	no	no	yes	yes	no	no	yes	no	no	no	no	no	yes	thatch/grass/palm leaf	earth/sand	Cane/palm/trunks	1	Protected Spring	Pit Latrine/traditional pit toilet	no	Wood	yes	no	0	0	0	0	0	0	yes	0.25
yes	30	Married	15	Protestant	no	.	.	yes	yes	8th	House wife	farmer	5	no	yes	no	yes	no	no	no	yes	yes	yes	no	yes	no	no	no	no	no	yes	metal or corrugated iron	earth/sand	dirt	2	Protected Spring	Pit Latrine/traditional pit toilet	no	Wood	yes	yes	3	0	0	0	0	0	yes	0.25
yes	28	Married	14	Protestant	no	.	.	yes	yes	4th	House wife	farmer	5	no	no	no	no	no	no	no	yes	yes	yes	no	no	no	no	no	no	no	yes	thatch/grass/palm leaf	earth/sand	dirt	1	Open Spring	Pit Latrine/traditional pit toilet	no	Wood	yes	no	0	0	0	0	0	0	yes	0.5
yes	20	Married	17	Protestant	yes	yes	9th	no	.	.	House wife	farmer	3	no	yes	no	yes	no	no	no	yes	yes	yes	no	yes	no	no	no	no	no	yes	thatch/grass/palm leaf	earth/sand	dirt	1	Open Spring	Pit Latrine/traditional pit toilet	no	Wood	yes	no	0	0	0	0	0	0	yes	0.5
yes	30	Married	13	Protestant	no	.	.	yes	yes	9th	House wife	Trader/Merchant	5	no	no	no	yes	no	no	no	yes	yes	yes	no	yes	no	no	no	no	no	yes	metal or corrugated iron	earth/sand	wood planks/shingles	2	Open Spring	Pit Latrine/traditional pit toilet	no	Wood	yes	yes	1	0	0	0	0	2	yes	0.5
yes	30	Married	16	Muslim	no	.	.	no	.	.	House wife	Pastoralist	7	no	no	no	yes	no	no	no	no	no	no	no	no	no	no	no	no	no	yes	thatch/grass/palm leaf	earth/sand	Cane/palm/trunks	1	Piped outside compound	No facility/Bush/Field	.	Wood	yes	yes	0	0	30	10	1	0	no	.
yes	18	Married	15	Muslim	no	.	.	no	.	.	House wife	Pastoralist	4	no	no	no	no	no	no	no	no	no	no	no	no	no	no	no	no	no	yes	thatch/grass/palm leaf	earth/sand	Cane/palm/trunks	1	Piped outside compound	No facility/Bush/Field	.	Wood	yes	yes	0	0	20	5	2	0	no	.
yes	20	Married	15	Muslim	no	.	.	no	.	.	House wife	Pastoralist	7	no	no	no	no	no	no	no	no	no	no	no	no	no	no	no	no	no	yes	thatch/grass/palm leaf	earth/sand	Cane/palm/trunks	1	Piped outside compound	No facility/Bush/Field	.	Wood	no	yes	0	0	17	2	1	0	no	.
yes	30	Married	16	Muslim	no	.	.	no	.	.	House wife	Pastoralist	10	no	no	no	yes	no	no	no	no	no	no	no	yes	no	no	no	no	no	yes	thatch/grass/palm leaf	earth/sand	Cane/palm/trunks	1	Piped outside compound	No facility/Bush/Field	.	Wood	yes	yes	0	0	30	5	2	0	no	.
yes	25	Married	17	Muslim	no	.	.	no	.	.	House wife	Pastoralist	6	no	no	no	no	no	no	no	no	no	no	no	no	no	no	no	no	no	yes	thatch/grass/palm leaf	earth/sand	Cane/palm/trunks	1	Piped outside compound	No facility/Bush/Field	.	Wood	no	yes	0	0	30	5	1	0	no	.
yes	29	Married	16	Muslim	no	.	.	no	.	.	House wife	Pastoralist	7	no	no	no	no	no	no	no	no	no	no	no	yes	no	no	no	no	no	yes	thatch/grass/palm leaf	earth/sand	Cane/palm/trunks	1	Piped outside compound	No facility/Bush/Field	.	Wood	yes	yes	2	0	30	0	5	0	no	.
yes	20	Married	17	Muslim	no	.	.	no	.	.	House wife	Pastoralist	5	no	no	no	yes	no	no	no	no	no	no	no	no	no	no	no	no	no	yes	thatch/grass/palm leaf	earth/sand	Cane/palm/trunks	1	Piped outside compound	No facility/Bush/Field	.	Wood	yes	yes	0	0	20	2	2	0	no	.
yes	25	Married	16	Muslim	no	.	.	no	.	.	House wife	Trader/Merchant	4	no	no	no	yes	no	no	no	no	no	no	no	no	no	no	no	no	no	yes	thatch/grass/palm leaf	earth/sand	stone with mud	1	Open Well	No facility/Bush/Field	.	Wood	no	no	0	0	0	0	0	0	no	.
yes	30	Married	19	Muslim	no	.	.	no	.	.	Trader/Merchant	civil servant	6	no	no	no	yes	no	no	no	no	no	no	no	no	no	no	no	no	no	yes	wood	earth/sand	wood planks/shingles	1	Open Well	No facility/Bush/Field	.	Wood	no	no	0	0	0	0	0	0	no	.
yes	28	Married	20	Muslim	no	.	.	no	.	.	House wife	daily Laborer	6	no	no	no	yes	no	no	no	no	no	no	no	no	no	no	no	no	no	yes	thatch/grass/palm leaf	earth/sand	dirt	1	Open Well	No facility/Bush/Field	.	Wood	no	no	0	0	0	0	0	0	no	.
yes	32	Married	22	Muslim	no	.	.	no	.	.	House wife	farmer	5	no	no	no	yes	no	no	no	no	no	no	no	no	no	no	no	no	no	yes	thatch/grass/palm leaf	earth/sand	cement	1	Open Well	No facility/Bush/Field	.	Wood	no	no	0	0	0	0	0	0	yes	3
yes	44	Married	17	Muslim	no	.	.	yes	yes	8th	Trader/Merchant	no work	16	no	no	no	yes	no	no	no	no	no	no	no	no	no	no	no	no	no	yes	Other	earth/sand	other	4	Open Well	No facility/Bush/Field	.	Wood	no	yes	1	2	0	0	2	0	yes	2
yes	29	Married	15	Muslim	no	.	.	yes	yes	4th	Trader/Merchant	farmer	8	no	no	no	yes	no	no	no	no	no	no	no	no	no	no	no	no	no	yes	thatch/grass/palm leaf	earth/sand	other	1	Open Well	No facility/Bush/Field	.	Wood	no	yes	0	1	2	0	0	0	yes	1
yes	37	Married	17	Muslim	no	.	.	no	.	.	Farmer	Other	9	no	no	no	yes	no	no	no	no	no	no	no	no	no	no	no	no	no	no	roofing shingles or plastic sheets	earth/sand	reused wood	2	Open Well	Ventilated improved pit latrine (VIP)	yes	Wood	no	yes	0	2	7	0	0	0	yes	1
yes	25	Married	14	Muslim	no	.	.	yes	yes	9th	House wife	farmer	6	no	no	no	no	no	no	no	no	no	yes	no	no	no	no	yes	no	no	yes	Other	earth/sand	No walls	1	Open Well	No facility/Bush/Field	.	Wood	no	yes	1	0	2	0	1	0	yes	1
yes	19	Married	16	Muslim	no	.	.	yes	yes	3rd	House wife	farmer	10	no	yes	no	yes	no	no	no	no	no	no	no	no	no	no	no	no	no	yes	thatch/grass/palm leaf	earth/sand	wood planks/shingles	2	Open Well	No facility/Bush/Field	.	Wood	no	yes	0	2	5	0	0	0	yes	2
yes	30	Married	16	Muslim	no	.	.	no	.	.	House wife	no work	10	no	no	no	no	no	no	no	no	no	no	no	no	no	no	no	no	no	yes	thatch/grass/palm leaf	earth/sand	No walls	1	Open Well	No facility/Bush/Field	.	Wood	no	no	0	0	0	0	0	0	yes	1
yes	26	Married	16	Muslim	no	.	.	no	.	.	House wife	Pastoralist	8	no	no	no	no	no	no	no	no	no	no	no	no	no	no	no	no	no	yes	wood	earth/sand	wood planks/shingles	1	River	No facility/Bush/Field	.	Wood	no	yes	3	0	10	0	0	0	no	.
yes	30	Married	18	Muslim	no	.	.	no	.	.	House wife	Pastoralist	14	no	no	no	no	no	no	no	no	no	no	no	no	no	no	no	no	no	yes	wood	earth/sand	wood planks/shingles	1	River	No facility/Bush/Field	.	Wood	no	yes	3	0	6	0	0	0	no	.
yes	20	Married	18	Muslim	no	.	.	no	.	.	House wife	Pastoralist	3	no	no	no	no	no	no	no	no	no	no	no	no	no	no	no	no	no	yes	wood	earth/sand	wood planks/shingles	1	River	No facility/Bush/Field	.	Wood	no	yes	4	0	12	0	0	0	no	.
yes	30	Married	18	Muslim	no	.	.	no	.	.	House wife	Pastoralist	8	no	no	no	no	no	no	no	no	no	no	no	no	no	no	no	no	no	yes	wood	earth/sand	wood planks/shingles	1	River	No facility/Bush/Field	.	Wood	no	yes	2	0	30	0	1	0	no	.
yes	30	Married	22	Muslim	no	.	.	no	.	.	House wife	Pastoralist	6	no	no	no	no	no	no	no	no	no	no	no	no	no	no	no	no	no	yes	wood	earth/sand	wood planks/shingles	1	River	No facility/Bush/Field	.	Wood	no	yes	2	0	25	0	1	0	no	.
yes	18	Married	14	Muslim	no	.	.	no	.	.	House wife	Pastoralist	4	no	no	no	no	no	no	no	no	no	no	no	no	no	no	no	no	no	no	wood	earth/sand	wood planks/shingles	1	River	No facility/Bush/Field	.	Wood	no	yes	0	0	2	0	0	0	no	.
yes	26	Married	22	Muslim	no	.	.	no	.	.	House wife	Pastoralist	4	no	no	no	no	no	no	no	no	no	no	no	no	no	no	no	no	no	no	wood	earth/sand	wood planks/shingles	1	River	No facility/Bush/Field	.	Wood	no	no	0	0	0	0	0	0	no	.
yes	21	Married	17	Muslim	no	.	.	no	.	.	House wife	Pastoralist	5	no	no	no	no	no	no	no	no	no	no	no	no	no	no	no	no	no	yes	thatch/grass/palm leaf	earth/sand	Cane/palm/trunks	1	River	No facility/Bush/Field	.	Wood	no	yes	1	2	15	2	0	0	no	.
yes	34	Married	19	Muslim	no	.	.	no	.	.	House wife	Pastoralist	7	no	no	no	no	no	no	no	no	no	no	no	no	no	no	no	no	no	yes	thatch/grass/palm leaf	earth/sand	Cane/palm/trunks	1	River	No facility/Bush/Field	.	Wood	no	yes	1	5	20	14	0	0	no	.
yes	29	Married	16	Muslim	no	.	.	no	.	.	Pastoralist	Pastoralist	4	no	no	no	yes	no	no	no	no	no	no	no	no	no	no	no	no	no	yes	thatch/grass/palm leaf	earth/sand	Cane/palm/trunks	2	River	No facility/Bush/Field	.	Wood	no	yes	1	2	15	2	0	0	no	.
yes	38	Widowed	21	Muslim	no	.	.	no	.	.	House wife	Other	8	no	no	no	yes	no	no	no	no	no	no	no	no	no	no	no	no	no	yes	thatch/grass/palm leaf	earth/sand	Cane/palm/trunks	1	River	No facility/Bush/Field	.	Wood	no	yes	0	4	15	5	4	0	no	.
yes	28	Married	16	Muslim	no	.	.	no	.	.	House wife	Pastoralist	5	no	no	no	yes	no	no	no	no	no	no	no	no	no	no	no	no	no	yes	thatch/grass/palm leaf	earth/sand	Cane/palm/trunks	1	River	No facility/Bush/Field	.	Wood	no	yes	2	10	20	10	0	0	no	.
yes	23	Married	18	Muslim	no	.	.	no	.	.	House wife	Pastoralist	3	no	no	no	yes	no	no	no	no	no	no	no	no	no	no	no	no	no	yes	thatch/grass/palm leaf	earth/sand	Cane/palm/trunks	1	River	No facility/Bush/Field	.	Wood	no	yes	3	5	20	10	6	0	no	.
yes	30	Married	19	Muslim	no	.	.	no	.	.	House wife	Pastoralist	4	no	no	no	no	no	no	no	no	no	no	no	no	no	no	no	no	no	yes	thatch/grass/palm leaf	earth/sand	Cane/palm/trunks	1	River	No facility/Bush/Field	.	Wood	no	yes	0	1	4	0	6	0	no	.
yes	27	Married	16	Muslim	no	.	.	no	.	.	House wife	Pastoralist	6	no	no	no	no	no	no	no	no	no	no	no	no	no	no	no	no	no	yes	thatch/grass/palm leaf	earth/sand	Cane/palm/trunks	1	Piped outside compound	No facility/Bush/Field	.	Wood	no	yes	0	0	28	4	0	0	no	.
yes	29	Married	19	Muslim	no	.	.	no	.	.	House wife	Pastoralist	6	no	no	no	no	no	no	no	no	no	no	no	no	no	no	no	no	no	yes	thatch/grass/palm leaf	earth/sand	Cane/palm/trunks	1	Piped outside compound	No facility/Bush/Field	.	Wood	no	yes	0	2	19	4	1	0	no	.
yes	30	Married	17	Muslim	no	.	.	no	.	.	House wife	Pastoralist	6	no	no	no	no	no	no	no	no	no	no	no	no	no	no	no	no	no	yes	thatch/grass/palm leaf	earth/sand	Cane/palm/trunks	1	Piped outside compound	No facility/Bush/Field	.	Wood	no	yes	0	0	35	12	2	0	no	.
yes	30	Widowed	15	Muslim	no	.	.	no	.	.	House wife	Pastoralist	7	no	no	no	no	no	no	no	no	no	no	no	no	no	no	no	no	no	yes	thatch/grass/palm leaf	earth/sand	Cane/palm/trunks	1	Piped outside compound	No facility/Bush/Field	.	Wood	no	yes	0	0	28	3	0	0	no	.
yes	27	Married	19	Muslim	no	.	.	no	.	.	House wife	Pastoralist	3	no	no	no	no	no	no	no	no	no	no	no	no	no	no	no	no	no	yes	thatch/grass/palm leaf	earth/sand	Cane/palm/trunks	1	Piped outside compound	No facility/Bush/Field	.	Wood	no	yes	0	0	28	2	2	0	no	.
yes	28	Married	19	Muslim	no	.	.	no	.	.	House wife	Pastoralist	5	no	no	no	no	no	no	no	no	no	no	no	no	no	no	no	no	no	yes	thatch/grass/palm leaf	earth/sand	Cane/palm/trunks	1	Piped outside compound	No facility/Bush/Field	.	Wood	no	yes	0	3	32	5	0	0	no	.
yes	30	Married	18	Muslim	no	.	.	no	.	.	House wife	Pastoralist	7	no	no	no	no	no	no	no	no	no	no	no	no	no	no	no	no	no	yes	thatch/grass/palm leaf	earth/sand	Cane/palm/trunks	1	Piped outside compound	No facility/Bush/Field	.	Wood	no	yes	1	4	17	10	0	0	no	.
yes	20	Married	15	Muslim	no	.	.	no	.	.	House wife	Pastoralist	13	no	no	no	no	no	no	no	no	no	no	no	no	no	no	no	no	no	yes	thatch/grass/palm leaf	earth/sand	Cane/palm/trunks	2	Open Well	No facility/Bush/Field	.	Wood	no	yes	0	0	20	10	2	0	yes	1
yes	19	Married	17	Muslim	no	.	.	no	.	.	House wife	Pastoralist	6	no	no	no	no	no	no	no	no	no	no	no	no	no	no	no	no	no	yes	thatch/grass/palm leaf	earth/sand	Cane/palm/trunks	1	Open Well	No facility/Bush/Field	.	Wood	no	yes	10	20	20	3	1	0	yes	2
yes	24	Married	17	Muslim	no	.	.	no	.	.	House wife	farmer	6	no	no	no	no	no	no	no	no	no	no	no	no	no	no	no	no	no	yes	thatch/grass/palm leaf	earth/sand	Cane/palm/trunks	1	Open Well	No facility/Bush/Field	.	Wood	no	yes	0	2	3	1	2	0	yes	1
yes	23	Married	16	Muslim	no	.	.	no	.	.	House wife	Pastoralist	9	no	no	no	no	no	no	no	no	no	no	no	no	no	no	no	no	no	yes	thatch/grass/palm leaf	earth/sand	Cane/palm/trunks	1	Open Well	No facility/Bush/Field	.	Wood	no	yes	0	0	7	0	2	0	no	.
yes	25	Married	16	Muslim	no	.	.	no	.	.	House wife	Pastoralist	3	no	no	no	no	no	no	no	no	no	no	no	no	no	no	no	no	no	yes	thatch/grass/palm leaf	earth/sand	Cane/palm/trunks	1	Open Well	No facility/Bush/Field	.	Wood	no	yes	0	0	5	0	1	0	no	.
yes	20	Married	19	Protestant	yes	yes	7th	yes	yes	3rd	House wife	farmer	3	no	no	no	no	no	no	no	no	yes	no	no	yes	no	no	no	no	no	yes	metal or corrugated iron	earth/sand	Cane/palm/trunks	1	Piped outside compound	Pit Latrine/traditional pit toilet	no	Wood	yes	no	0	0	0	0	0	0	yes	1.5
yes	20	Married	18	Protestant	yes	yes	6th	yes	yes	12th	House wife	farmer	5	no	no	no	no	no	no	no	yes	yes	no	no	yes	no	no	no	no	no	yes	thatch/grass/palm leaf	earth/sand	dirt	1	Piped outside compound	Pit Latrine/traditional pit toilet	no	Wood	yes	yes	2	0	0	0	0	0	yes	0.5
yes	29	Married	15	Protestant	yes	yes	8th	yes	yes	University/college diploma	House wife	civil servant	13	no	no	no	yes	no	no	no	yes	yes	yes	no	yes	no	no	no	no	no	yes	thatch/grass/palm leaf	earth/sand	Cane/palm/trunks	1	Piped outside compound	Pit Latrine/traditional pit toilet	no	Wood	yes	yes	2	0	0	0	0	4	yes	1
yes	25	Married	15	Protestant	no	.	.	yes	yes	7th	House wife	farmer	9	no	no	no	yes	no	no	no	yes	yes	yes	no	yes	no	no	no	no	no	yes	thatch/grass/palm leaf	earth/sand	Cane/palm/trunks	1	Piped outside compound	Pit Latrine/traditional pit toilet	no	Wood	no	yes	2	0	0	0	0	0	yes	1
yes	40	Married	18	Muslim	no	.	.	no	.	.	House wife	Pastoralist	12	no	yes	no	yes	no	no	yes	no	no	no	no	no	no	no	no	no	no	yes	thatch/grass/palm leaf	earth/sand	Cane/palm/trunks	2	River	No facility/Bush/Field	.	Wood	no	yes	2	0	4	0	1	0	yes	1
yes	26	Married	16	Muslim	no	.	.	no	.	.	House wife	Pastoralist	7	no	yes	no	yes	no	no	no	no	no	no	no	no	no	no	no	no	no	yes	thatch/grass/palm leaf	earth/sand	Cane/palm/trunks	2	River	No facility/Bush/Field	.	Wood	no	yes	3	0	10	5	2	0	yes	0.5
yes	40	Married	17	Muslim	no	.	.	no	.	.	House wife	Pastoralist	10	no	no	no	yes	yes	no	yes	no	no	no	no	no	no	no	no	no	no	yes	thatch/grass/palm leaf	earth/sand	Cane/palm/trunks	2	River	No facility/Bush/Field	.	Wood	no	yes	2	0	20	5	2	0	yes	1
yes	25	Married	16	Muslim	no	.	.	no	.	.	House wife	Pastoralist	6	no	no	no	yes	no	no	yes	no	no	no	no	no	no	no	no	no	no	yes	thatch/grass/palm leaf	earth/sand	Cane/palm/trunks	2	River	No facility/Bush/Field	.	Wood	no	yes	3	0	5	5	2	0	no	.
yes	25	Married	16	Muslim	yes	no	.	no	.	.	House wife	Pastoralist	7	no	no	no	yes	no	no	yes	no	no	no	no	no	no	no	no	no	no	yes	thatch/grass/palm leaf	earth/sand	Cane/palm/trunks	2	River	No facility/Bush/Field	.	Wood	no	yes	2	0	3	0	1	0	no	.
yes	26	Married	17	Muslim	yes	no	.	no	.	.	House wife	Pastoralist	6	no	no	no	yes	no	no	yes	no	no	no	no	no	no	no	no	no	no	yes	thatch/grass/palm leaf	earth/sand	Cane/palm/trunks	2	River	No facility/Bush/Field	.	Wood	no	yes	2	0	5	2	1	0	yes	1
yes	40	Married	17	Muslim	no	.	.	no	.	.	House wife	Pastoralist	9	no	yes	no	yes	no	no	yes	no	no	no	no	no	no	no	no	no	no	yes	thatch/grass/palm leaf	earth/sand	Cane/palm/trunks	2	River	No facility/Bush/Field	.	Wood	no	yes	3	0	5	5	1	0	no	.
yes	17	Married	15	Protestant	no	.	.	yes	yes	7th	House wife	farmer	3	no	no	no	yes	no	no	no	no	no	no	no	no	no	no	no	no	no	yes	thatch/grass/palm leaf	earth/sand	Cane/palm/trunks	1	Piped outside compound	Pit Latrine/traditional pit toilet	no	Wood	no	no	0	0	0	0	0	0	yes	0.25
yes	35	Married	16	Protestant	yes	yes	9th	yes	yes	University/college degree or higher	House wife	civil servant	6	yes	yes	no	yes	no	no	no	yes	yes	yes	no	no	no	no	no	no	no	yes	metal or corrugated iron	cement	dirt	3	Piped outside compound	Pit Latrine/traditional pit toilet	no	Wood	yes	yes	7	3	0	0	0	7	yes	2.5
yes	23	Married	16	Protestant	yes	yes	8th	yes	yes	8th	House wife	farmer	4	no	no	no	no	no	no	no	no	no	no	no	no	no	no	no	no	no	yes	thatch/grass/palm leaf	earth/sand	Cane/palm/trunks	1	Piped outside compound	Pit Latrine/traditional pit toilet	no	Wood	no	yes	1	0	0	0	0	0	yes	0.5
yes	23	Married	22	Protestant	yes	yes	12th	yes	yes	10th	House wife	farmer	5	yes	no	no	yes	no	no	yes	yes	yes	yes	no	no	no	no	no	no	no	yes	metal or corrugated iron	wood	dirt	2	Piped outside compound	Pit Latrine/traditional pit toilet	no	Wood	yes	no	0	0	0	0	0	0	yes	0.5
yes	20	Married	19	Muslim	no	.	.	yes	yes	University/college diploma	House wife	civil servant	5	no	no	no	yes	no	no	yes	no	no	yes	no	no	no	no	no	no	no	yes	thatch/grass/palm leaf	earth/sand	wood planks/shingles	2	River	No facility/Bush/Field	.	Wood	yes	yes	0	0	4	0	1	0	yes	1
yes	25	Married	24	Muslim	no	.	.	no	.	.	Agro-pastoralist	Agro-pastoralist	8	no	no	no	yes	no	no	no	no	no	no	no	no	no	no	no	no	no	no	thatch/grass/palm leaf	earth/sand	wood planks/shingles	2	River	No facility/Bush/Field	.	Wood	yes	yes	2	0	5	3	3	0	yes	0.5
yes	26	Married	15	Muslim	no	.	.	no	.	.	Pastoralist	Pastoralist	9	no	no	no	yes	no	no	no	no	no	no	no	no	no	no	no	no	no	yes	wood	earth/sand	wood planks/shingles	2	River	No facility/Bush/Field	.	Wood	no	yes	0	0	6	0	1	0	no	.
yes	26	Married	15	Muslim	no	.	.	no	.	.	Agro-pastoralist	Agro-pastoralist	5	no	no	no	no	no	no	no	no	no	no	no	no	no	no	no	no	no	yes	thatch/grass/palm leaf	earth/sand	wood planks/shingles	2	River	No facility/Bush/Field	.	Wood	no	yes	2	0	6	3	2	0	yes	2
yes	28	Married	16	Muslim	no	.	.	no	.	.	Agro-pastoralist	Agro-pastoralist	5	no	no	no	yes	no	no	no	no	no	no	no	no	no	no	no	no	no	yes	thatch/grass/palm leaf	earth/sand	wood planks/shingles	1	River	No facility/Bush/Field	.	Wood	no	yes	2	0	10	6	3	0	yes	1
yes	21	Married	16	Muslim	yes	yes	6th	yes	yes	11th	House wife	Agro-pastoralist	6	no	no	no	yes	no	no	yes	no	no	no	no	no	no	no	no	no	no	yes	thatch/grass/palm leaf	earth/sand	wood planks/shingles	2	River	No facility/Bush/Field	.	Wood	no	no	0	0	0	0	0	0	yes	0.5
yes	30	Married	18	Muslim	no	.	.	no	.	.	House wife	Agro-pastoralist	6	no	no	no	no	no	no	no	no	no	no	no	no	no	no	no	no	no	yes	thatch/grass/palm leaf	earth/sand	wood planks/shingles	2	River	No facility/Bush/Field	.	Wood	no	yes	0	0	8	3	1	0	yes	0.5
yes	30	Married	14	Protestant	yes	yes	5th	no	.	.	House wife	farmer	7	no	no	no	no	no	no	no	no	yes	no	no	no	no	no	no	no	no	yes	thatch/grass/palm leaf	earth/sand	stone with mud	1	Piped outside compound	Pit Latrine/traditional pit toilet	no	Wood	no	no	0	0	0	0	0	0	no	.
yes	22	Married	15	Protestant	yes	yes	6th	yes	yes	6th	House wife	farmer	6	yes	yes	no	yes	no	no	no	no	yes	no	no	no	no	no	no	no	no	yes	thatch/grass/palm leaf	earth/sand	Cane/palm/trunks	1	Piped outside compound	Pit Latrine/traditional pit toilet	no	Wood	no	yes	2	1	0	0	0	2	yes	0.0025
yes	20	Married	18	Protestant	yes	yes	5th	yes	yes	7th	House wife	farmer	3	no	no	no	yes	no	no	no	yes	yes	no	no	no	no	no	no	no	no	yes	thatch/grass/palm leaf	earth/sand	stone with mud	1	Piped outside compound	Pit Latrine/traditional pit toilet	no	Wood	no	yes	0	0	0	0	0	1	yes	0.125
yes	35	Married	18	Protestant	no	.	.	yes	yes	11th	House wife	farmer	7	no	no	no	no	no	no	no	no	no	no	no	no	no	no	no	no	no	yes	thatch/grass/palm leaf	earth/sand	Cane/palm/trunks	1	Piped outside compound	Pit Latrine/traditional pit toilet	no	Wood	no	yes	1	0	0	0	0	0	yes	0.025
yes	28	Married	15	Protestant	yes	yes	5th	yes	yes	8th	House wife	farmer	8	no	yes	no	yes	no	no	no	yes	yes	no	no	no	no	no	no	no	no	yes	thatch/grass/palm leaf	earth/sand	Cane/palm/trunks	1	Piped outside compound	Pit Latrine/traditional pit toilet	no	Wood	no	yes	1	0	0	0	0	0	yes	0.025
yes	28	Married	18	Protestant	yes	yes	6th	yes	yes	8th	House wife	farmer	5	no	no	no	no	no	no	no	no	yes	yes	no	no	no	no	no	no	no	no	thatch/grass/palm leaf	earth/sand	stone with mud	1	Piped outside compound	Pit Latrine/traditional pit toilet	yes	Wood	no	no	0	0	0	0	0	0	no	.
yes	35	Married	18	Protestant	yes	yes	5th	yes	yes	5th	House wife	farmer	8	yes	yes	no	yes	no	no	no	yes	yes	yes	no	no	no	no	no	no	no	yes	metal or corrugated iron	earth/sand	stone with mud	1	Piped outside compound	Pit Latrine/traditional pit toilet	no	Wood	yes	yes	0	0	0	0	0	2	yes	0.0025
yes	25	Married	15	Protestant	yes	yes	9th	yes	yes	12th	House wife	farmer	6	no	no	no	yes	no	no	no	yes	yes	yes	no	no	no	no	no	no	no	yes	thatch/grass/palm leaf	earth/sand	stone with mud	1	Piped outside compound	Pit Latrine/traditional pit toilet	no	Wood	yes	yes	0	1	0	0	0	2	yes	0.0025
yes	20	Married	17	Protestant	yes	yes	8th	yes	yes	University/college diploma	House wife	civil servant	3	no	no	no	yes	no	no	no	yes	yes	yes	no	no	no	no	no	no	no	yes	thatch/grass/palm leaf	earth/sand	stone with mud	1	Piped outside compound	Pit Latrine/traditional pit toilet	no	Wood	yes	yes	0	0	0	0	0	2	yes	0.0025
yes	35	Married	17	Muslim	no	.	.	yes	yes	6th	House wife	daily Laborer	9	yes	no	no	yes	no	no	no	no	no	no	no	no	no	no	no	no	no	no	No roof	earth/sand	No walls	2	Covered Well	Pit Latrine/traditional pit toilet	yes	Wood	no	no	0	0	0	0	0	0	yes	3
yes	36	Married	17	Muslim	no	.	.	yes	yes	8th	House wife	farmer	10	yes	no	no	no	no	no	no	no	no	no	no	no	no	no	no	no	no	yes	No roof	earth/sand	No walls	2	Open Well	Pit Latrine/traditional pit toilet	yes	Wood	no	no	0	0	0	0	0	0	no	.
yes	25	Married	24	Muslim	yes	yes	4th	yes	yes	8th	House wife	farmer	3	no	no	no	yes	no	no	no	no	no	no	no	no	no	no	no	no	no	no	thatch/grass/palm leaf	earth/sand	Cane/palm/trunks	2	Open Well	No facility/Bush/Field	.	Wood	no	no	0	0	0	0	0	0	no	.
yes	39	Married	16	Muslim	yes	yes	4th	yes	yes	10th	House wife	daily Laborer	9	no	no	no	yes	no	no	no	no	no	no	no	no	no	no	no	no	no	no	thatch/grass/palm leaf	earth/sand	stone with lime/cement	2	Covered Well	Pit Latrine/traditional pit toilet	yes	Wood	yes	no	0	0	0	0	0	0	yes	4
yes	28	Married	17	Muslim	no	.	.	no	.	.	House wife	Pastoralist	4	no	no	no	yes	no	no	no	no	no	no	no	no	no	no	no	no	no	yes	thatch/grass/palm leaf	earth/sand	Cane/palm/trunks	2	Open Well	No facility/Bush/Field	.	Wood	no	yes	4	3	20	10	6	0	no	.
yes	35	Married	15	Muslim	no	.	.	no	.	.	House wife	Pastoralist	7	no	no	no	yes	no	no	no	no	no	no	no	no	no	no	no	no	no	yes	thatch/grass/palm leaf	earth/sand	Cane/palm/trunks	2	Open Well	No facility/Bush/Field	.	Wood	no	yes	2	0	7	7	5	0	no	.
yes	25	Married	17	Muslim	no	.	.	no	.	.	House wife	Pastoralist	5	no	no	no	no	no	no	no	no	no	no	no	no	no	no	no	no	no	yes	thatch/grass/palm leaf	earth/sand	Cane/palm/trunks	1	Open Well	No facility/Bush/Field	.	Wood	yes	yes	4	0	10	4	3	0	no	.
yes	30	Married	16	Muslim	no	.	.	no	.	.	House wife	Pastoralist	9	no	no	no	no	yes	no	no	no	no	no	no	no	no	no	no	no	no	yes	thatch/grass/palm leaf	earth/sand	Cane/palm/trunks	2	Open Well	No facility/Bush/Field	.	Wood	yes	yes	0	0	0	10	0	0	no	.
yes	32	Married	18	Muslim	no	.	.	no	.	.	House wife	Pastoralist	8	no	no	no	yes	no	no	no	no	no	no	no	no	no	no	no	no	no	yes	thatch/grass/palm leaf	earth/sand	Cane/palm/trunks	2	Open Well	No facility/Bush/Field	.	Wood	no	yes	5	5	20	5	3	0	no	.
yes	35	Married	17	Muslim	no	.	.	no	.	.	House wife	Pastoralist	7	no	yes	no	yes	no	no	no	no	no	no	no	no	no	no	no	no	no	yes	thatch/grass/palm leaf	earth/sand	Cane/palm/trunks	2	Open Well	No facility/Bush/Field	.	Wood	no	yes	5	2	25	15	2	0	yes	0.25
yes	30	Married	18	Muslim	no	.	.	no	.	.	House wife	Pastoralist	6	no	no	no	yes	no	no	yes	no	no	no	no	no	no	no	no	no	no	yes	thatch/grass/palm leaf	earth/sand	Cane/palm/trunks	1	Open Well	No facility/Bush/Field	.	Wood	no	yes	8	2	30	15	5	0	yes	0.5
yes	22	Married	16	Muslim	no	.	.	no	.	.	House wife	Pastoralist	4	no	no	no	yes	no	no	no	no	no	no	no	no	no	no	no	no	no	yes	thatch/grass/palm leaf	earth/sand	Cane/palm/trunks	2	Open Well	No facility/Bush/Field	.	Wood	no	yes	2	2	30	20	5	0	yes	0.5
yes	28	Married	16	Muslim	no	.	.	no	.	.	House wife	daily Laborer	6	no	no	no	no	no	no	no	no	no	no	no	no	no	no	no	no	no	yes	thatch/grass/palm leaf	earth/sand	No walls	1	Open Well	No facility/Bush/Field	.	Wood	yes	no	0	0	0	0	0	0	no	.
yes	32	Married	18	Muslim	no	.	.	no	.	.	House wife	Trader/Merchant	7	no	no	no	no	no	no	no	no	no	no	no	no	no	no	no	no	no	yes	thatch/grass/palm leaf	earth/sand	No walls	1	Open Well	No facility/Bush/Field	.	Wood	yes	no	0	0	0	0	0	0	yes	3
yes	35	Married	16	Muslim	no	.	.	no	.	.	House wife	farmer	6	no	no	no	no	no	no	no	no	no	no	no	no	no	no	no	no	no	yes	thatch/grass/palm leaf	earth/sand	No walls	1	Open Well	No facility/Bush/Field	.	Wood	no	no	0	0	0	0	0	0	no	.
yes	23	Married	19	Muslim	no	.	.	yes	yes	10th	House wife	no work	4	yes	no	no	yes	no	no	no	no	no	no	no	no	no	no	no	no	no	yes	thatch/grass/palm leaf	earth/sand	wood planks/shingles	1	Open Well	No facility/Bush/Field	.	Wood	yes	yes	2	0	5	2	1	0	yes	2
yes	31	Married	15	Muslim	no	.	.	yes	no	.	House wife	daily Laborer	11	no	no	no	yes	no	no	no	no	no	no	no	no	no	no	no	no	no	yes	thatch/grass/palm leaf	earth/sand	No walls	1	Pond/Lake/Dam	No facility/Bush/Field	.	Wood	no	no	0	0	0	0	0	0	no	.
yes	25	Married	19	Muslim	no	.	.	no	.	.	House wife	daily Laborer	4	no	no	no	yes	no	no	no	no	no	no	no	no	no	no	no	no	no	yes	thatch/grass/palm leaf	earth/sand	stone with mud	3	Pond/Lake/Dam	No facility/Bush/Field	.	Wood	no	no	0	0	0	0	0	0	yes	24
yes	29	Married	15	Muslim	yes	yes	5th	yes	yes	8th	House wife	daily Laborer	7	yes	no	no	yes	no	no	no	no	no	no	no	no	no	no	no	no	no	yes	metal or corrugated iron	earth/sand	cement	2	Open Well	Pit Latrine/traditional pit toilet	yes	Wood	yes	yes	1	2	5	3	3	0	no	.
yes	20	Married	19	Muslim	yes	yes	10th	yes	yes	6th	House wife	farmer	3	yes	yes	no	yes	no	no	no	no	yes	no	no	no	no	no	no	no	no	yes	metal or corrugated iron	earth/sand	bamboo with mud	1	Piped outside compound	Pit Latrine/traditional pit toilet	no	Wood	yes	yes	1	0	0	0	0	0	yes	0.25
yes	27	Married	17	Protestant	no	.	.	no	.	.	House wife	farmer	5	yes	yes	no	yes	no	no	no	no	yes	no	no	no	no	no	no	no	no	yes	metal or corrugated iron	earth/sand	bamboo with mud	2	Piped outside compound	Pit Latrine/traditional pit toilet	no	Wood	yes	yes	2	0	0	0	0	6	yes	0.75
yes	28	Married	19	Muslim	yes	yes	2nd	yes	yes	3rd	House wife	farmer	7	yes	yes	no	yes	no	no	no	no	yes	no	no	no	no	no	no	no	no	yes	metal or corrugated iron	earth/sand	bamboo with mud	1	Piped outside compound	Pit Latrine/traditional pit toilet	no	Wood	yes	yes	2	0	0	0	0	1	yes	1
yes	21	Married	17	Muslim	yes	yes	5th	yes	yes	3rd	House wife	farmer	4	yes	no	no	yes	no	no	no	no	yes	no	no	no	no	no	no	no	no	yes	metal or corrugated iron	earth/sand	bamboo with mud	1	River	Pit Latrine/traditional pit toilet	no	Wood	no	yes	5	0	1	0	0	6	yes	0.25
yes	35	Married	20	Protestant	no	.	.	no	.	.	House wife	farmer	8	yes	yes	no	yes	no	no	no	yes	yes	no	no	no	no	no	no	no	no	yes	metal or corrugated iron	earth/sand	bamboo with mud	2	Piped outside compound	Pit Latrine/traditional pit toilet	no	Wood	no	yes	0	0	0	0	0	5	yes	0.5
yes	37	Married	16	Orthodox	no	.	.	yes	yes	6th	House wife	Trader/Merchant	7	yes	no	yes	yes	no	no	no	yes	yes	yes	no	no	no	no	no	no	no	yes	metal or corrugated iron	cement	stone with mud	1	Piped outside compound	Pit Latrine/traditional pit toilet	no	Wood	yes	yes	2	0	0	4	0	5	yes	2
yes	24	Married	21	Orthodox	yes	yes	10th	yes	yes	9th	House wife	farmer	3	yes	no	no	yes	no	no	yes	yes	yes	yes	no	no	no	no	yes	no	no	yes	metal or corrugated iron	earth/sand	bamboo with mud	1	Piped outside compound	Pit Latrine/traditional pit toilet	no	Wood	yes	no	0	0	0	0	0	0	yes	99
yes	35	Married	15	Protestant	no	.	.	yes	yes	8th	House wife	farmer	6	yes	no	no	yes	no	no	no	yes	yes	yes	no	no	no	no	no	no	no	yes	metal or corrugated iron	earth/sand	bamboo with mud	1	Piped outside compound	Pit Latrine/traditional pit toilet	no	Wood	yes	yes	0	0	0	0	0	5	yes	3
yes	26	Married	16	Muslim	yes	yes	9th	yes	yes	9th	House wife	Trader/Merchant	4	yes	no	yes	yes	no	no	no	yes	yes	no	no	no	no	no	no	no	no	yes	metal or corrugated iron	cement	bamboo with mud	1	Piped outside compound	Pit Latrine/traditional pit toilet	no	Wood	yes	no	0	0	0	0	0	0	yes	1
yes	38	Married	15	Orthodox	yes	yes	5th	yes	yes	9th	Trader/Merchant	Trader/Merchant	6	yes	no	yes	yes	no	no	no	yes	yes	yes	no	no	no	no	yes	no	yes	yes	metal or corrugated iron	earth/sand	bamboo with mud	1	Piped outside compound	Pit Latrine/traditional pit toilet	no	Wood	yes	yes	0	0	0	1	0	0	yes	0.25
yes	24	Married	15	Muslim	no	.	.	yes	yes	University/college diploma	House wife	civil servant	4	yes	no	no	no	yes	no	no	no	no	no	no	no	no	no	no	yes	no	yes	No roof	earth/sand	No walls	1	Rainwater	Other	yes	Wood	no	yes	0	5	1	0	1	0	no	.
yes	23	Married	17	Muslim	yes	yes	2nd	no	.	.	House wife	daily Laborer	7	no	no	no	no	no	no	no	no	no	no	no	no	no	no	no	no	no	no	No roof	other	No walls	1	Rainwater	Other	yes	Wood	no	no	0	0	0	0	0	0	no	.
yes	25	Married	15	Muslim	no	.	.	no	.	.	House wife	no work	3	no	no	no	no	no	no	no	no	no	no	no	no	no	no	no	no	no	no	No roof	earth/sand	No walls	1	Rainwater	Other	no	Wood	no	no	0	0	0	0	0	0	no	.
yes	18	Married	18	Muslim	no	.	.	no	.	.	House wife	no work	3	no	no	no	no	no	no	no	no	no	no	no	no	no	no	no	no	no	no	No roof	wood	dirt	1	Rainwater	Other	no	Wood	no	no	0	0	0	0	0	0	no	.
yes	40	Married	15	Muslim	no	.	.	no	.	.	House wife	daily Laborer	11	no	no	no	no	no	no	no	no	no	no	no	no	no	no	no	no	no	no	No roof	wood	No walls	1	Pond/Lake/Dam	Other	yes	Wood	no	no	0	0	0	0	0	0	no	.
yes	37	Married	22	Orthodox	yes	yes	10th	yes	yes	University/college degree or higher	House wife	civil servant	3	yes	no	no	yes	no	no	no	yes	yes	no	no	no	no	no	no	no	no	yes	metal or corrugated iron	earth/sand	bamboo with mud	1	Piped outside compound	Pit Latrine/traditional pit toilet	no	Wood	yes	no	0	0	0	0	0	0	no	.
yes	24	Married	21	Muslim	yes	yes	6th	yes	yes	9th	House wife	Trader/Merchant	3	yes	no	no	yes	no	no	no	yes	yes	yes	no	no	no	no	no	no	no	yes	metal or corrugated iron	cement	bamboo with mud	2	Piped outside compound	Pit Latrine/traditional pit toilet	no	Wood	yes	no	0	0	0	0	0	0	no	.
yes	19	Married	18	Protestant	yes	yes	10th	yes	yes	9th	House wife	Trader/Merchant	3	yes	yes	no	yes	no	no	no	no	yes	no	no	no	no	no	no	no	no	yes	thatch/grass/palm leaf	earth/sand	bamboo with mud	1	Piped outside compound	Pit Latrine/traditional pit toilet	no	Wood	yes	yes	2	0	0	0	0	2	yes	1
yes	30	Married	17	Protestant	no	.	.	yes	yes	7th	House wife	farmer	8	yes	yes	no	yes	no	no	no	yes	yes	no	no	no	no	no	no	no	no	yes	metal or corrugated iron	carpet	bamboo with mud	1	Piped outside compound	Pit Latrine/traditional pit toilet	no	Wood	yes	yes	0	0	1	3	0	5	yes	1
yes	30	Married	14	Muslim	no	.	.	yes	yes	3rd	House wife	farmer	18	no	no	no	yes	no	no	no	no	yes	no	no	no	no	no	no	no	no	yes	metal or corrugated iron	carpet	bamboo with mud	2	Piped outside compound	Pit Latrine/traditional pit toilet	no	Wood	yes	yes	1	0	0	0	0	10	yes	3
yes	20	Married	17	Muslim	no	.	.	no	.	.	House wife	Pastoralist	3	no	no	no	yes	no	no	no	no	no	no	no	no	no	no	no	no	no	yes	thatch/grass/palm leaf	earth/sand	Cane/palm/trunks	1	Open Well	No facility/Bush/Field	.	Wood	no	yes	2	0	23	4	0	0	yes	0.5
yes	32	Married	17	Muslim	no	.	.	no	.	.	House wife	Pastoralist	7	no	no	no	yes	no	no	no	no	no	no	no	no	no	no	no	no	no	yes	thatch/grass/palm leaf	earth/sand	Cane/palm/trunks	1	Open Well	No facility/Bush/Field	.	Wood	no	yes	3	1	38	6	1	0	no	.
yes	30	Married	18	Muslim	no	.	.	no	.	.	House wife	Pastoralist	6	no	no	no	yes	no	no	no	no	no	no	no	no	no	no	no	no	no	yes	thatch/grass/palm leaf	earth/sand	Cane/palm/trunks	1	Open Well	No facility/Bush/Field	.	Wood	no	yes	3	1	30	0	0	0	no	.
yes	23	Married	18	Muslim	no	.	.	no	.	.	House wife	Pastoralist	4	no	no	no	yes	no	no	no	no	no	no	no	no	no	no	no	no	no	yes	thatch/grass/palm leaf	earth/sand	Cane/palm/trunks	1	Open Well	No facility/Bush/Field	.	Wood	no	yes	0	0	28	3	0	0	no	.
yes	30	Married	17	Muslim	no	.	.	no	.	.	House wife	Pastoralist	6	no	no	no	yes	no	no	no	no	no	no	no	no	no	no	no	no	no	yes	thatch/grass/palm leaf	earth/sand	Cane/palm/trunks	1	Open Well	No facility/Bush/Field	.	Wood	no	yes	3	0	30	9	2	0	yes	0.5
yes	32	Married	18	Muslim	no	.	.	no	.	.	House wife	Pastoralist	7	no	no	no	yes	no	no	no	no	no	no	no	no	no	no	no	no	no	yes	thatch/grass/palm leaf	earth/sand	Cane/palm/trunks	1	Open Well	No facility/Bush/Field	.	Wood	yes	yes	2	0	10	3	2	0	yes	0.5
yes	30	Married	17	Muslim	no	.	.	no	.	.	House wife	Pastoralist	6	yes	no	no	yes	no	no	no	no	no	no	no	no	no	no	no	no	no	no	thatch/grass/palm leaf	earth/sand	Cane/palm/trunks	1	Open Well	No facility/Bush/Field	.	Wood	yes	yes	3	0	12	5	2	0	no	.
yes	35	Married	16	Muslim	no	.	.	no	.	.	House wife	Pastoralist	10	no	no	no	yes	no	no	no	no	no	no	no	no	no	no	no	no	no	yes	thatch/grass/palm leaf	earth/sand	Cane/palm/trunks	1	Open Well	No facility/Bush/Field	.	Wood	yes	yes	4	0	20	11	2	0	no	.
yes	40	Married	15	Muslim	no	.	.	no	.	.	House wife	Agro-pastoralist	16	no	yes	no	no	yes	no	yes	no	no	yes	no	no	no	no	no	no	no	yes	wood	earth/sand	Cane/palm/trunks	3	River	No facility/Bush/Field	.	Wood	no	yes	0	2	5	0	0	0	yes	1
yes	24	Married	16	Muslim	no	.	.	no	.	.	House wife	Pastoralist	7	no	no	no	no	no	no	no	no	no	no	no	no	no	no	no	no	no	yes	wood	earth/sand	Cane/palm/trunks	2	River	No facility/Bush/Field	.	Wood	no	yes	0	0	20	0	1	0	no	.
yes	20	Married	17	Muslim	yes	yes	8th	no	.	.	Student	Agro-pastoralist	5	yes	yes	no	no	yes	no	no	no	yes	no	no	no	no	no	no	no	no	yes	wood	earth/sand	Cane/palm/trunks	1	River	No facility/Bush/Field	.	Wood	no	yes	1	0	5	0	1	0	yes	1
yes	45	Married	30	Muslim	no	.	.	no	.	.	House wife	no work	9	no	no	no	no	no	no	no	no	no	no	no	no	no	no	no	no	no	yes	wood	earth/sand	Cane/palm/trunks	1	River	No facility/Bush/Field	.	Wood	no	yes	0	0	3	0	1	0	yes	1
yes	22	Married	19	Muslim	no	.	.	yes	yes	8th	House wife	Agro-pastoralist	7	no	no	no	no	no	no	no	no	yes	no	no	no	no	no	no	no	no	yes	wood	earth/sand	Cane/palm/trunks	1	River	No facility/Bush/Field	.	Wood	no	yes	0	0	0	0	0	0	yes	1
yes	38	Married	17	Muslim	no	.	.	no	.	.	House wife	Pastoralist	11	no	no	no	no	no	no	no	no	no	no	no	no	no	no	no	no	no	no	wood	earth/sand	Cane/palm/trunks	2	River	No facility/Bush/Field	.	Wood	no	yes	1	0	7	3	1	0	yes	2
yes	19	Married	16	Muslim	yes	yes	5th	no	.	.	House wife	Pastoralist	7	no	no	no	no	no	no	no	no	no	no	no	no	no	no	no	no	no	no	wood	earth/sand	Cane/palm/trunks	2	River	No facility/Bush/Field	.	Wood	no	yes	0	0	8	5	1	0	yes	0.5
yes	22	Married	19	Protestant	yes	yes	12th	yes	yes	University/college diploma	House wife	civil servant	3	no	yes	no	yes	no	no	no	yes	yes	yes	no	no	no	no	no	no	no	yes	palm/bamboo	earth/sand	Cane/palm/trunks	1	Open Spring	Pit Latrine/traditional pit toilet	yes	Wood	yes	no	0	0	0	0	0	0	yes	0.5
yes	28	Married	13	Protestant	no	.	.	no	.	.	House wife	farmer	6	no	yes	no	no	no	no	no	yes	yes	no	no	yes	no	no	no	no	no	yes	palm/bamboo	earth/sand	Cane/palm/trunks	1	Open Spring	Pit Latrine/traditional pit toilet	no	Wood	no	no	0	0	0	0	0	0	yes	0.5
yes	20	Married	15	Protestant	yes	yes	6th	yes	yes	8th	House wife	farmer	3	no	no	no	yes	no	no	no	no	no	no	no	no	no	no	no	no	no	yes	palm/bamboo	earth/sand	Cane/palm/trunks	1	Protected Spring	Pit Latrine/traditional pit toilet	no	Wood	no	yes	1	0	0	0	0	0	yes	0.5
yes	25	Married	22	Protestant	yes	yes	4th	yes	yes	9th	House wife	farmer	5	no	no	no	yes	no	no	no	yes	yes	no	no	no	no	no	no	no	no	yes	thatch/grass/palm leaf	earth/sand	Cane/palm/trunks	2	Open Spring	Pit Latrine/traditional pit toilet	yes	Wood	no	yes	3	0	0	0	0	0	yes	0.5
yes	25	Married	20	Muslim	no	.	.	yes	no	.	House wife	civil servant	5	no	no	no	yes	no	no	no	no	no	no	no	no	no	no	no	no	no	yes	thatch/grass/palm leaf	wood	covered adobe	2	Other	Pit Latrine/traditional pit toilet	no	Wood	yes	no	0	0	0	0	0	0	no	.
yes	45	Married	19	Muslim	no	.	.	no	.	.	House wife	no work	6	no	no	no	yes	no	no	no	yes	no	no	no	no	no	no	no	no	no	yes	wood	earth/sand	covered adobe	2	Piped into compound	Ventilated improved pit latrine (VIP)	no	Wood	no	yes	0	0	16	8	0	0	yes	1
yes	38	Married	26	Muslim	yes	no	.	no	.	.	House wife	Pastoralist	8	no	no	no	no	no	no	no	no	no	no	no	no	no	no	no	no	no	yes	wood	earth/sand	wood planks/shingles	1	Piped outside compound	No facility/Bush/Field	.	Wood	no	yes	2	0	26	0	0	0	no	.
yes	30	Married	24	Muslim	no	.	.	no	.	.	House wife	Pastoralist	8	no	no	no	no	no	no	no	no	no	no	no	no	no	no	no	no	no	yes	wood	earth/sand	wood planks/shingles	1	Piped outside compound	No facility/Bush/Field	.	Wood	no	yes	0	0	20	0	1	0	no	.
yes	27	Married	24	Muslim	yes	no	.	no	.	.	House wife	Pastoralist	3	no	no	no	no	no	no	no	no	no	no	no	no	no	no	no	no	no	yes	wood	earth/sand	wood planks/shingles	1	Piped outside compound	No facility/Bush/Field	.	Wood	no	yes	0	0	10	0	0	0	no	.
yes	28	Married	23	Muslim	yes	no	.	no	.	.	House wife	Pastoralist	4	no	no	no	no	no	no	no	no	no	no	no	no	no	no	no	no	no	yes	wood	earth/sand	wood planks/shingles	1	Piped outside compound	No facility/Bush/Field	.	Wood	no	no	0	0	0	0	0	0	no	.
yes	30	Married	20	Muslim	no	.	.	no	.	.	House wife	Pastoralist	7	no	no	no	no	no	no	no	no	no	no	no	no	no	no	no	no	no	yes	wood	earth/sand	wood planks/shingles	1	Piped outside compound	No facility/Bush/Field	.	Wood	no	yes	0	0	15	0	1	0	no	.
yes	32	Married	20	Muslim	no	.	.	no	.	.	House wife	Pastoralist	8	no	no	no	no	no	no	no	no	no	no	no	no	no	no	no	no	no	no	wood	earth/sand	wood planks/shingles	1	Piped outside compound	No facility/Bush/Field	.	Wood	no	yes	0	0	10	0	1	0	no	.
yes	33	Married	21	Muslim	no	.	.	no	.	.	House wife	Pastoralist	6	no	no	no	no	no	no	no	no	no	no	no	no	no	no	no	no	no	yes	wood	earth/sand	wood planks/shingles	1	Piped outside compound	No facility/Bush/Field	.	Wood	no	yes	0	0	3	0	0	0	no	.
yes	31	Married	18	Muslim	no	.	.	no	.	.	Agro-pastoralist	Agro-pastoralist	7	no	no	no	yes	no	no	no	no	no	no	no	no	no	no	no	no	no	yes	thatch/grass/palm leaf	earth/sand	wood planks/shingles	2	River	No facility/Bush/Field	.	Wood	no	yes	0	0	10	6	0	0	yes	1
yes	32	Married	16	Muslim	no	.	.	no	.	.	Agro-pastoralist	Agro-pastoralist	9	no	no	no	no	no	no	yes	no	no	no	no	no	no	no	no	no	no	yes	thatch/grass/palm leaf	earth/sand	wood planks/shingles	3	Piped outside compound	No facility/Bush/Field	.	Wood	no	yes	2	0	30	12	2	0	yes	2
yes	35	Married	16	Muslim	no	.	.	no	.	.	Agro-pastoralist	Agro-pastoralist	12	no	no	no	no	no	no	yes	no	no	no	no	no	no	no	no	no	no	yes	thatch/grass/palm leaf	earth/sand	wood planks/shingles	3	Piped outside compound	No facility/Bush/Field	.	Wood	yes	yes	4	2	25	10	3	0	yes	2
yes	34	Married	16	Muslim	no	.	.	no	.	.	House wife	Agro-pastoralist	10	no	no	no	yes	no	no	no	no	no	no	no	no	no	no	no	no	no	yes	thatch/grass/palm leaf	earth/sand	wood planks/shingles	3	Piped outside compound	No facility/Bush/Field	.	Wood	no	no	0	0	0	0	0	0	yes	1
yes	30	Married	16	Muslim	no	.	.	no	.	.	House wife	Agro-pastoralist	6	no	no	no	no	no	no	yes	no	no	no	no	no	no	no	no	no	no	yes	thatch/grass/palm leaf	earth/sand	wood planks/shingles	2	Piped outside compound	No facility/Bush/Field	.	Wood	no	yes	2	1	6	4	2	0	no	.
yes	26	Married	16	Muslim	no	.	.	no	.	.	Agro-pastoralist	Agro-pastoralist	7	no	no	no	yes	no	no	no	no	no	no	no	no	no	no	no	no	no	yes	thatch/grass/palm leaf	earth/sand	wood planks/shingles	1	Piped outside compound	No facility/Bush/Field	.	Wood	no	yes	2	2	12	4	0	0	yes	2
yes	27	Married	18	Muslim	no	.	.	yes	yes	6th	House wife	farmer	5	yes	no	no	yes	no	no	no	no	yes	no	no	no	no	no	no	no	no	yes	metal or corrugated iron	earth/sand	bamboo with mud	1	Open Spring	Pit Latrine/traditional pit toilet	no	Wood	yes	yes	2	0	0	0	0	2	yes	1
yes	18	Married	17	Orthodox	yes	yes	3rd	yes	yes	10th	House wife	farmer	3	yes	no	no	yes	no	no	no	no	yes	no	no	no	no	no	no	no	no	yes	metal or corrugated iron	earth/sand	bamboo with mud	1	Open Spring	Pit Latrine/traditional pit toilet	yes	Wood	yes	yes	2	1	0	0	0	0	yes	1
yes	40	Divorced	28	Orthodox	no	.	.	no	.	.	House wife	daily Laborer	6	no	no	no	no	no	no	no	yes	yes	no	no	no	no	no	no	no	no	no	metal or corrugated iron	dung	bamboo with mud	1	Piped outside compound	Pit Latrine/traditional pit toilet	no	Wood	no	no	0	0	0	0	0	0	no	.
yes	35	Married	20	Muslim	no	.	.	no	.	.	House wife	daily Laborer	5	no	no	no	yes	no	no	no	no	no	no	no	no	no	no	no	no	no	yes	thatch/grass/palm leaf	earth/sand	dirt	1	Open Well	No facility/Bush/Field	.	Wood	no	no	0	0	0	0	0	0	no	.
yes	28	Married	20	Muslim	no	.	.	no	.	.	House wife	daily Laborer	4	no	no	no	yes	no	no	no	no	no	no	no	no	no	no	no	no	no	yes	thatch/grass/palm leaf	earth/sand	cardboard	1	Open Well	No facility/Bush/Field	.	Wood	yes	no	0	0	0	0	0	0	no	.
yes	20	Married	18	Muslim	yes	yes	6th	no	.	.	House wife	farmer	3	no	no	no	yes	no	no	no	no	no	no	no	no	no	no	no	no	no	yes	metal or corrugated iron	earth/sand	cement	2	Covered Well	Pit Latrine/traditional pit toilet	yes	Wood	yes	yes	6	6	3	12	8	1	yes	9
yes	30	Married	20	Muslim	no	.	.	no	.	.	House wife	daily Laborer	4	no	no	no	yes	no	no	no	no	no	no	no	no	no	no	no	no	no	yes	thatch/grass/palm leaf	earth/sand	dirt	1	Open Well	No facility/Bush/Field	.	Wood	yes	no	0	0	0	0	0	0	no	.
yes	25	Married	20	Muslim	no	.	.	no	.	.	House wife	daily Laborer	4	no	no	no	yes	no	no	no	no	no	no	no	no	no	no	no	no	no	yes	thatch/grass/palm leaf	earth/sand	cardboard	1	Open Spring	No facility/Bush/Field	.	Wood	no	no	0	0	0	0	0	0	no	.
yes	36	Married	18	Muslim	no	.	.	yes	yes	7th	House wife	farmer	10	no	no	no	yes	no	no	no	no	no	no	no	no	no	no	no	no	no	no	No roof	earth/sand	No walls	2	Open Well	Pit Latrine/traditional pit toilet	yes	Wood	no	no	0	0	0	0	0	0	no	.
yes	26	Married	17	Muslim	no	.	.	no	.	.	House wife	no work	3	no	no	no	no	no	no	no	no	no	no	no	no	no	no	no	no	no	no	No roof	earth/sand	No walls	2	River	No facility/Bush/Field	.	Wood	no	no	0	0	0	0	0	0	no	.
yes	35	Married	15	Muslim	no	.	.	no	.	.	House wife	farmer	7	no	no	no	no	no	no	no	no	no	no	no	no	no	no	no	no	no	yes	thatch/grass/palm leaf	earth/sand	No walls	1	Open Well	No facility/Bush/Field	.	Wood	no	no	0	0	0	0	0	0	no	.
yes	39	Married	15	Muslim	no	.	.	no	.	.	House wife	Pastoralist	13	no	no	no	yes	no	no	yes	no	no	no	no	no	no	no	no	no	no	yes	thatch/grass/palm leaf	earth/sand	Cane/palm/trunks	3	Piped outside compound	No facility/Bush/Field	.	Wood	no	yes	13	2	25	14	3	0	yes	2
yes	45	Widowed	17	Muslim	no	.	.	no	.	.	House wife	Pastoralist	12	no	no	no	yes	no	no	no	no	no	no	no	no	no	no	no	no	no	yes	thatch/grass/palm leaf	earth/sand	Cane/palm/trunks	3	Piped outside compound	No facility/Bush/Field	.	Wood	no	yes	6	0	3	2	1	0	no	.
yes	40	Married	17	Muslim	no	.	.	no	.	.	House wife	Pastoralist	11	no	no	no	yes	no	no	yes	no	no	no	no	no	no	no	no	no	no	yes	thatch/grass/palm leaf	earth/sand	Cane/palm/trunks	2	Piped outside compound	No facility/Bush/Field	.	Wood	no	yes	10	0	24	8	3	0	yes	1
yes	26	Married	15	Muslim	no	.	.	no	.	.	House wife	Pastoralist	8	no	no	no	yes	no	no	yes	no	no	no	no	no	no	no	no	no	no	yes	thatch/grass/palm leaf	earth/sand	reused wood	2	Piped outside compound	No facility/Bush/Field	.	Wood	no	yes	5	0	15	6	2	0	yes	1
yes	29	Married	17	Muslim	no	.	.	no	.	.	House wife	Pastoralist	9	no	no	no	yes	no	no	yes	no	no	no	no	no	no	no	no	no	no	yes	thatch/grass/palm leaf	earth/sand	Cane/palm/trunks	2	Piped outside compound	No facility/Bush/Field	.	Wood	no	yes	10	0	5	5	2	0	no	.
yes	38	Married	16	Muslim	no	.	.	no	.	.	House wife	Pastoralist	12	no	yes	no	yes	no	no	yes	no	no	no	no	no	no	no	no	no	no	yes	thatch/grass/palm leaf	earth/sand	Cane/palm/trunks	2	Piped outside compound	No facility/Bush/Field	.	Wood	no	yes	10	0	20	5	2	0	yes	0.5
yes	40	Married	17	Muslim	no	.	.	no	.	.	House wife	Pastoralist	10	no	no	no	yes	no	no	no	no	no	no	no	no	no	no	no	no	no	yes	thatch/grass/palm leaf	earth/sand	Cane/palm/trunks	2	Piped outside compound	No facility/Bush/Field	.	Wood	no	yes	16	3	50	20	5	0	yes	2
yes	28	Married	16	Muslim	no	.	.	no	.	.	Agro-pastoralist	Agro-pastoralist	8	no	no	no	no	no	no	no	no	no	no	no	no	no	no	no	no	no	yes	thatch/grass/palm leaf	earth/sand	wood planks/shingles	3	Piped outside compound	No facility/Bush/Field	.	Wood	no	yes	2	0	15	10	1	0	yes	2
yes	26	Married	21	Orthodox	yes	yes	University/college diploma	yes	yes	University/college degree or higher	Civil Servant	civil servant	3	yes	no	no	yes	no	no	no	yes	yes	yes	no	no	no	no	no	no	no	no	metal or corrugated iron	cement	bamboo with mud	1	Piped outside compound	Pit Latrine/traditional pit toilet	no	Wood	yes	no	0	0	0	0	0	0	no	.
yes	25	Married	18	Muslim	yes	yes	7th	yes	yes	10th	House wife	farmer	2	yes	no	no	yes	no	no	no	yes	yes	yes	no	no	no	yes	no	no	no	yes	metal or corrugated iron	earth/sand	bamboo with mud	1	Piped outside compound	Pit Latrine/traditional pit toilet	no	Wood	yes	no	0	0	0	0	0	0	yes	99
yes	20	Married	18	Muslim	yes	yes	8th	yes	yes	6th	Trader/Merchant	Trader/Merchant	4	no	yes	yes	yes	no	no	no	yes	yes	yes	no	no	no	no	yes	no	no	yes	metal or corrugated iron	cement	bamboo with mud	1	Piped outside compound	Pit Latrine/traditional pit toilet	no	Wood	yes	no	0	0	0	0	0	0	no	.
yes	26	Married	20	Protestant	yes	yes	University/college diploma	yes	yes	University/college degree or higher	Civil Servant	civil servant	4	yes	yes	no	yes	no	no	no	yes	yes	yes	no	no	no	no	no	no	no	no	metal or corrugated iron	earth/sand	bamboo with mud	1	Open Spring	Pit Latrine/traditional pit toilet	yes	Wood	yes	no	0	0	0	0	0	0	no	.
yes	35	Married	18	Muslim	no	.	.	no	.	.	House wife	farmer	8	yes	yes	no	yes	no	no	no	yes	yes	no	no	no	no	no	no	no	no	yes	metal or corrugated iron	earth/sand	bamboo with mud	2	Piped outside compound	Pit Latrine/traditional pit toilet	no	Wood	no	yes	1	0	0	0	0	0	yes	0.25
yes	25	Married	21	Protestant	yes	yes	10th	no	.	.	House wife	farmer	4	yes	yes	no	yes	no	no	no	yes	yes	no	no	no	no	no	no	no	no	yes	thatch/grass/palm leaf	earth/sand	bamboo with mud	1	Piped outside compound	Pit Latrine/traditional pit toilet	no	Wood	yes	yes	0	0	0	3	0	1	yes	0.25
yes	30	Married	20	Orthodox	yes	yes	3rd	no	.	.	House wife	farmer	6	yes	yes	no	yes	no	no	no	yes	yes	no	no	no	no	no	no	no	no	yes	metal or corrugated iron	earth/sand	bamboo with mud	2	Piped outside compound	Pit Latrine/traditional pit toilet	no	Wood	yes	yes	3	0	4	0	0	0	yes	0.75
yes	26	Married	18	Muslim	yes	yes	3rd	yes	yes	10th	House wife	civil servant	3	no	no	no	yes	no	no	no	yes	yes	no	no	no	no	no	no	no	no	no	metal or corrugated iron	cement	bamboo with mud	2	Piped outside compound	Pit Latrine/traditional pit toilet	no	Wood	yes	no	0	0	0	0	0	0	no	.
yes	33	Married	16	Muslim	no	.	.	yes	yes	9th	House wife	farmer	5	yes	no	no	yes	no	no	no	no	no	no	no	no	no	no	no	no	no	yes	thatch/grass/palm leaf	earth/sand	wood planks/shingles	1	Open Well	No facility/Bush/Field	.	Wood	yes	no	0	0	0	0	0	0	no	.
yes	38	Separated	20	Muslim	no	.	.	no	.	.	House wife	farmer	10	yes	no	no	yes	no	no	yes	yes	yes	no	no	no	no	no	no	no	yes	yes	roofing shingles or plastic sheets	earth/sand	wood planks/shingles	1	Open Well	No facility/Bush/Field	.	Wood	yes	yes	1	0	13	11	1	0	yes	2
yes	28	Married	17	Muslim	yes	yes	5th	no	.	.	House wife	daily Laborer	5	yes	no	no	yes	no	no	no	no	no	no	no	no	no	no	no	no	no	yes	metal or corrugated iron	cement	stone with mud	2	Open Well	No facility/Bush/Field	.	Wood	yes	yes	0	0	6	2	1	0	no	.
yes	20	Widowed	15	Muslim	no	.	.	no	.	.	House wife	Other	3	no	no	no	no	no	no	no	no	no	no	no	no	no	no	no	no	no	yes	wood	earth/sand	Cane/palm/trunks	1	Piped outside compound	No facility/Bush/Field	.	Wood	no	yes	0	0	13	6	0	0	no	.
yes	17	Married	15	Muslim	no	.	.	no	.	.	House wife	Pastoralist	4	no	no	no	no	no	no	no	no	no	no	no	no	no	no	no	no	no	yes	wood	earth/sand	Cane/palm/trunks	1	Piped outside compound	No facility/Bush/Field	.	Wood	no	yes	1	0	11	5	1	0	no	.
yes	37	Married	17	Muslim	no	.	.	no	.	.	House wife	Agro-pastoralist	8	no	no	no	no	no	no	no	no	no	no	no	no	no	no	no	no	no	no	wood	earth/sand	Cane/palm/trunks	2	Piped outside compound	No facility/Bush/Field	.	Wood	no	yes	2	4	20	14	2	0	yes	1
yes	28	Married	18	Muslim	no	.	.	no	.	.	House wife	Pastoralist	4	no	no	no	no	no	no	yes	no	no	no	no	no	no	no	no	no	no	yes	wood	earth/sand	Cane/palm/trunks	1	Piped outside compound	No facility/Bush/Field	.	Wood	no	yes	0	0	7	0	1	0	no	.
yes	25	Married	15	Muslim	yes	yes	4th	no	.	.	House wife	Agro-pastoralist	5	no	no	no	no	yes	no	yes	no	yes	no	no	no	no	no	no	no	no	yes	wood	earth/sand	Cane/palm/trunks	2	Piped outside compound	No facility/Bush/Field	.	Wood	no	yes	1	1	9	3	0	0	yes	0.5
yes	34	Married	14	Muslim	no	.	.	no	.	.	House wife	Agro-pastoralist	7	no	no	no	no	no	no	yes	no	no	no	no	no	no	no	no	no	no	no	wood	earth/sand	Cane/palm/trunks	2	Piped outside compound	No facility/Bush/Field	.	Wood	no	yes	0	0	12	0	0	0	no	.
yes	29	Married	19	Muslim	no	.	.	no	.	.	House wife	Pastoralist	6	no	yes	no	no	no	no	yes	no	yes	no	no	no	no	no	no	no	no	no	wood	earth/sand	Cane/palm/trunks	2	Piped outside compound	No facility/Bush/Field	.	Wood	no	yes	1	2	7	14	1	0	yes	1
yes	25	Married	15	Muslim	no	.	.	yes	yes	4th	Trader/Merchant	farmer	6	no	no	no	yes	no	no	no	no	no	no	no	no	no	no	no	no	no	yes	thatch/grass/palm leaf	earth/sand	other	1	Open Well	No facility/Bush/Field	.	Wood	no	yes	0	0	2	3	1	0	yes	1
yes	29	Married	18	Muslim	no	.	.	no	.	.	House wife	farmer	10	no	no	no	yes	yes	no	no	no	no	no	no	no	no	no	no	no	no	no	Other	earth/sand	other	1	Open Well	No facility/Bush/Field	.	Wood	no	yes	1	5	0	0	0	0	yes	1
yes	25	Married	16	Muslim	no	.	.	no	.	.	House wife	Pastoralist	5	no	no	no	no	no	no	no	no	no	no	no	no	no	no	no	no	no	yes	wood	earth/sand	Cane/palm/trunks	1	River	No facility/Bush/Field	.	Wood	no	yes	4	0	10	15	4	0	no	.
yes	27	Married	16	Muslim	no	.	.	no	.	.	Pastoralist	Pastoralist	5	no	no	no	no	no	no	no	no	no	no	no	no	no	no	no	no	no	yes	thatch/grass/palm leaf	earth/sand	Cane/palm/trunks	1	River	No facility/Bush/Field	.	Wood	no	yes	3	0	12	12	1	0	no	.
yes	26	Married	17	Muslim	no	.	.	no	.	.	House wife	Pastoralist	6	no	no	no	no	no	no	no	no	no	no	no	no	no	no	no	no	no	no	thatch/grass/palm leaf	earth/sand	Cane/palm/trunks	1	River	No facility/Bush/Field	.	Wood	no	yes	2	0	12	0	1	0	no	.
yes	27	Married	16	Muslim	no	.	.	no	.	.	Pastoralist	Pastoralist	4	no	no	no	no	no	no	no	no	no	no	no	no	no	no	no	no	no	yes	thatch/grass/palm leaf	earth/sand	Cane/palm/trunks	1	River	No facility/Bush/Field	.	Wood	no	yes	0	0	14	8	1	0	no	.
yes	20	Married	17	Muslim	no	.	.	no	.	.	Pastoralist	Pastoralist	7	no	no	no	no	no	no	no	no	no	no	no	no	no	no	no	no	no	no	thatch/grass/palm leaf	earth/sand	Cane/palm/trunks	1	River	No facility/Bush/Field	.	Wood	no	yes	3	0	10	0	2	0	no	.
yes	23	Married	17	Muslim	no	.	.	no	.	.	House wife	Pastoralist	6	no	no	no	no	no	no	no	no	no	no	no	no	no	no	no	no	no	yes	wood	earth/sand	Cane/palm/trunks	1	River	No facility/Bush/Field	.	Wood	no	yes	4	0	10	9	5	0	no	.
yes	24	Married	18	Muslim	no	.	.	no	.	.	House wife	Pastoralist	5	no	no	no	no	no	no	no	no	no	no	no	no	no	no	no	no	no	yes	thatch/grass/palm leaf	earth/sand	Cane/palm/trunks	1	River	No facility/Bush/Field	.	Wood	no	no	0	0	0	0	0	0	no	.
yes	39	Married	19	Muslim	no	.	.	yes	yes	University/college diploma	House wife	farmer	6	no	no	no	yes	no	no	no	no	no	no	no	no	no	no	no	no	no	yes	thatch/grass/palm leaf	earth/sand	Cane/palm/trunks	1	Piped outside compound	No facility/Bush/Field	.	Wood	no	yes	3	5	30	20	1	0	yes	1
yes	35	Married	17	Muslim	no	.	.	no	.	.	House wife	Pastoralist	8	no	no	no	yes	no	no	no	no	no	no	no	no	no	no	no	no	no	yes	thatch/grass/palm leaf	earth/sand	Cane/palm/trunks	1	Piped outside compound	No facility/Bush/Field	.	Wood	yes	yes	1	5	34	10	0	0	no	.
yes	38	Divorced	18	Muslim	no	.	.	no	.	.	House wife	Pastoralist	8	no	no	no	no	no	no	no	no	no	no	no	no	no	no	no	no	no	yes	thatch/grass/palm leaf	earth/sand	Cane/palm/trunks	1	Piped outside compound	Other	no	Gasoline/diesel	no	yes	0	3	10	6	0	0	no	.
yes	39	Married	19	Muslim	no	.	.	no	.	.	House wife	Pastoralist	9	no	no	no	yes	no	no	no	no	no	no	no	no	no	no	no	no	no	yes	thatch/grass/palm leaf	earth/sand	Cane/palm/trunks	1	Piped outside compound	No facility/Bush/Field	.	Wood	no	yes	3	9	20	5	0	0	no	.
yes	26	Married	17	Muslim	no	.	.	no	.	.	House wife	Pastoralist	8	no	no	no	yes	no	no	no	no	no	no	no	no	no	no	no	no	no	yes	thatch/grass/palm leaf	earth/sand	Cane/palm/trunks	1	Piped outside compound	No facility/Bush/Field	.	Wood	no	yes	0	0	5	5	0	0	no	.
yes	38	Married	19	Muslim	no	.	.	no	.	.	House wife	Pastoralist	9	no	no	no	yes	no	no	no	no	no	no	no	no	no	no	no	no	no	yes	thatch/grass/palm leaf	earth/sand	Cane/palm/trunks	2	Piped outside compound	No facility/Bush/Field	.	Wood	no	yes	0	0	6	0	0	0	no	.
yes	28	Widowed	15	Muslim	no	.	.	no	.	.	House wife	Pastoralist	5	no	no	no	no	no	no	no	no	no	no	no	no	no	no	no	no	no	yes	thatch/grass/palm leaf	earth/sand	Cane/palm/trunks	1	Piped outside compound	No facility/Bush/Field	.	Wood	no	yes	0	0	5	3	0	0	no	.
yes	38	Married	16	Muslim	no	.	.	yes	yes	8th	House wife	civil servant	11	no	yes	no	yes	no	no	yes	no	no	no	no	no	no	no	no	no	no	yes	thatch/grass/palm leaf	earth/sand	Cane/palm/trunks	2	River	No facility/Bush/Field	.	Wood	no	yes	0	0	15	0	2	0	no	.
yes	35	Married	16	Muslim	no	.	.	no	.	.	House wife	Pastoralist	7	no	no	no	yes	no	no	no	no	no	no	no	no	no	no	no	no	no	yes	thatch/grass/palm leaf	earth/sand	Cane/palm/trunks	2	River	No facility/Bush/Field	.	Wood	yes	yes	5	2	30	30	2	0	no	.
yes	42	Married	17	Muslim	no	.	.	yes	no	.	House wife	Pastoralist	9	no	yes	no	yes	no	no	yes	no	no	no	no	no	no	no	no	no	no	yes	thatch/grass/palm leaf	earth/sand	Cane/palm/trunks	2	River	No facility/Bush/Field	.	Wood	no	yes	0	0	22	10	5	0	no	.
yes	26	Married	16	Muslim	no	.	.	no	.	.	House wife	Pastoralist	4	no	no	no	yes	no	no	no	no	no	no	no	no	no	no	no	no	no	yes	thatch/grass/palm leaf	earth/sand	Cane/palm/trunks	1	River	No facility/Bush/Field	.	Wood	no	yes	2	0	30	12	2	0	no	.
yes	34	Married	17	Muslim	no	.	.	no	.	.	House wife	Pastoralist	8	no	yes	no	yes	no	no	yes	no	no	no	no	no	no	no	no	no	no	yes	thatch/grass/palm leaf	earth/sand	Cane/palm/trunks	1	River	No facility/Bush/Field	.	Wood	no	yes	0	0	40	10	2	0	no	.
yes	30	Married	15	Muslim	no	.	.	yes	no	.	House wife	Pastoralist	6	no	no	no	yes	no	no	yes	no	no	no	no	no	no	no	no	no	no	yes	thatch/grass/palm leaf	earth/sand	Cane/palm/trunks	1	River	No facility/Bush/Field	.	Wood	yes	yes	10	3	30	8	2	0	no	.
yes	29	Married	16	Muslim	no	.	.	no	.	.	House wife	Pastoralist	7	no	no	no	yes	no	no	yes	no	no	no	no	no	no	no	no	no	no	yes	thatch/grass/palm leaf	earth/sand	Cane/palm/trunks	1	River	No facility/Bush/Field	.	Wood	no	yes	2	1	20	5	1	0	no	.
yes	40	Married	17	Muslim	no	.	.	no	.	.	House wife	Pastoralist	10	no	yes	no	yes	no	no	no	no	no	no	no	no	no	no	no	no	no	yes	thatch/grass/palm leaf	earth/sand	Cane/palm/trunks	2	River	No facility/Bush/Field	.	Wood	no	yes	2	2	30	30	2	0	no	.
yes	25	Married	17	Protestant	no	.	.	yes	yes	University/college diploma	House wife	farmer	4	no	no	no	yes	no	no	no	no	no	no	no	no	no	no	no	no	no	yes	palm/bamboo	earth/sand	Cane/palm/trunks	1	Open Spring	Pit Latrine/traditional pit toilet	no	Wood	no	no	0	0	0	0	0	0	yes	0.5
yes	35	Married	20	Protestant	yes	yes	7th	yes	yes	University/college diploma	House wife	farmer	7	no	yes	no	yes	no	no	no	yes	yes	yes	no	no	no	no	no	no	no	yes	palm/bamboo	earth/sand	Cane/palm/trunks	1	Open Spring	Pit Latrine/traditional pit toilet	no	Wood	yes	yes	10	0	0	5	0	2	yes	1
yes	25	Married	12	Protestant	yes	yes	6th	yes	yes	10th	House wife	farmer	5	no	yes	no	yes	no	no	no	yes	yes	no	no	yes	no	no	no	no	no	yes	thatch/grass/palm leaf	earth/sand	Cane/palm/trunks	1	Open Spring	Pit Latrine/traditional pit toilet	no	Wood	no	yes	2	0	0	0	0	0	yes	1
yes	30	Married	22	Protestant	yes	yes	12th	yes	yes	8th	Student	Student	5	no	no	no	yes	no	no	no	no	no	no	no	no	no	no	no	no	no	yes	thatch/grass/palm leaf	earth/sand	Cane/palm/trunks	1	Open Spring	Pit Latrine/traditional pit toilet	no	Wood	no	yes	5	0	0	0	0	0	yes	1
yes	38	Married	16	Muslim	no	.	.	no	.	.	House wife	Pastoralist	12	no	no	no	yes	no	no	no	no	no	no	no	no	no	no	no	no	no	no	thatch/grass/palm leaf	earth/sand	Cane/palm/trunks	1	River	No facility/Bush/Field	.	Wood	no	yes	0	0	10	5	2	0	no	.
yes	29	Married	16	Muslim	no	.	.	no	.	.	House wife	Pastoralist	7	no	no	no	yes	no	no	no	no	no	no	no	no	no	no	no	no	no	no	thatch/grass/palm leaf	earth/sand	Cane/palm/trunks	1	River	No facility/Bush/Field	.	Wood	no	yes	1	2	8	5	1	0	no	.
yes	24	Married	16	Muslim	no	.	.	no	.	.	House wife	Pastoralist	5	no	yes	no	no	no	no	no	no	no	no	no	no	no	no	no	no	no	yes	thatch/grass/palm leaf	earth/sand	Cane/palm/trunks	1	River	No facility/Bush/Field	.	Wood	no	yes	2	0	10	3	2	0	no	.
yes	35	Married	15	Muslim	no	.	.	no	.	.	House wife	Pastoralist	8	no	no	no	yes	no	no	no	no	no	no	no	no	no	no	no	no	no	yes	thatch/grass/palm leaf	earth/sand	Cane/palm/trunks	1	River	No facility/Bush/Field	.	Wood	no	yes	0	2	8	4	2	0	no	.
yes	27	Married	16	Muslim	no	.	.	no	.	.	House wife	Pastoralist	6	no	no	no	yes	no	no	no	no	no	no	no	no	no	no	no	no	no	yes	thatch/grass/palm leaf	earth/sand	Cane/palm/trunks	1	River	No facility/Bush/Field	.	Wood	no	yes	2	3	7	4	1	0	no	.
yes	35	Married	17	Muslim	no	.	.	no	.	.	House wife	Pastoralist	8	no	no	no	yes	no	no	no	no	no	no	no	no	no	no	no	no	no	yes	thatch/grass/palm leaf	earth/sand	Cane/palm/trunks	1	River	No facility/Bush/Field	.	Wood	no	yes	0	0	20	8	2	0	no	.
yes	24	Married	15	Muslim	no	.	.	no	.	.	House wife	Pastoralist	4	no	no	no	yes	no	no	no	no	no	no	no	no	no	no	no	no	no	no	thatch/grass/palm leaf	earth/sand	Cane/palm/trunks	1	River	No facility/Bush/Field	.	Wood	no	yes	2	4	10	0	2	0	no	.
yes	26	Married	26	Muslim	no	.	.	no	.	.	House wife	Pastoralist	5	no	no	no	yes	no	no	yes	no	no	no	no	yes	no	no	no	no	no	yes	thatch/grass/palm leaf	earth/sand	Cane/palm/trunks	1	River	No facility/Bush/Field	.	Wood	no	yes	1	3	15	2	2	0	no	.
yes	26	Married	26	Muslim	no	.	.	no	.	.	House wife	Pastoralist	5	no	no	no	yes	no	no	yes	no	no	no	no	yes	no	no	no	no	no	yes	thatch/grass/palm leaf	earth/sand	Cane/palm/trunks	1	River	No facility/Bush/Field	.	Wood	no	yes	1	3	15	2	2	0	no	.
yes	26	Married	20	Muslim	no	.	.	no	.	.	House wife	no work	4	no	no	no	yes	no	no	no	no	no	no	no	no	no	no	no	no	no	yes	metal or corrugated iron	earth/sand	cement	1	Open Spring	No facility/Bush/Field	.	Wood	no	no	0	0	0	0	0	0	yes	3
yes	26	Married	21	Muslim	no	.	.	no	.	.	House wife	daily Laborer	3	no	no	no	yes	no	no	no	no	no	no	no	no	no	no	no	no	no	yes	thatch/grass/palm leaf	earth/sand	dirt	1	Open Well	No facility/Bush/Field	.	Wood	no	no	0	0	0	0	0	0	no	.
yes	24	Married	18	Muslim	yes	yes	6th	no	.	.	House wife	civil servant	4	no	no	no	yes	no	no	no	no	no	no	no	no	no	no	no	no	no	yes	thatch/grass/palm leaf	earth/sand	dirt	1	Open Well	No facility/Bush/Field	.	Wood	yes	no	0	0	0	0	0	0	no	.
yes	33	Married	20	Muslim	no	.	.	no	.	.	House wife	daily Laborer	6	no	no	no	yes	no	no	no	no	no	no	no	no	no	no	no	no	no	yes	thatch/grass/palm leaf	earth/sand	stone with mud	2	Protected hand pump spring	No facility/Bush/Field	.	Wood	yes	no	0	0	0	0	0	0	no	.
yes	22	Married	18	Muslim	yes	yes	5th	yes	yes	10th	House wife	civil servant	3	no	no	no	yes	no	no	no	no	no	no	no	no	no	no	no	no	no	no	metal or corrugated iron	earth/sand	cement	1	Open Spring	No facility/Bush/Field	.	Wood	no	no	0	0	0	0	0	0	no	.
yes	30	Married	21	Muslim	no	.	.	no	.	.	House wife	daily Laborer	6	no	no	no	yes	no	no	no	no	no	no	no	no	no	no	no	no	no	yes	thatch/grass/palm leaf	earth/sand	stone with mud	1	Open Well	No facility/Bush/Field	.	Wood	yes	yes	0	0	8	6	1	0	yes	2
yes	25	Married	18	Muslim	no	.	.	no	.	.	House wife	Trader/Merchant	3	no	no	no	yes	no	no	no	no	no	no	no	no	no	no	no	no	no	yes	thatch/grass/palm leaf	earth/sand	dirt	1	Protected hand pump spring	No facility/Bush/Field	.	Wood	yes	no	0	0	0	0	0	0	no	.
yes	20	Married	16	Muslim	yes	yes	6th	no	.	.	House wife	Trader/Merchant	3	no	no	no	yes	no	no	no	no	no	no	no	no	no	no	no	no	no	yes	metal or corrugated iron	earth/sand	stone with mud	1	River	No facility/Bush/Field	.	Wood	yes	no	0	0	0	0	0	0	no	.
yes	30	Married	19	Muslim	no	.	.	no	.	.	House wife	farmer	5	no	no	no	yes	no	no	no	no	no	no	no	no	no	no	no	no	no	no	thatch/grass/palm leaf	earth/sand	dirt	1	Open Well	No facility/Bush/Field	.	Wood	no	no	0	0	0	0	0	0	yes	3
yes	25	Married	18	Muslim	no	.	.	no	.	.	House wife	daily Laborer	4	no	no	no	yes	no	no	no	no	no	no	no	no	no	no	no	no	no	no	thatch/grass/palm leaf	earth/sand	cardboard	1	Covered Well	No facility/Bush/Field	.	Wood	no	no	0	0	0	0	0	0	no	.
yes	20	Married	15	Protestant	yes	yes	5th	yes	yes	4th	House wife	farmer	4	no	no	no	no	no	no	no	yes	yes	yes	no	no	no	no	no	no	no	yes	thatch/grass/palm leaf	earth/sand	Cane/palm/trunks	1	Piped outside compound	Pit Latrine/traditional pit toilet	no	Wood	no	yes	1	0	0	0	0	1	yes	0.5
yes	29	Married	16	Protestant	yes	yes	4th	yes	yes	4th	House wife	farmer	8	no	no	no	no	no	no	no	yes	yes	yes	no	yes	no	no	no	no	no	yes	metal or corrugated iron	earth/sand	dirt	2	Piped outside compound	Pit Latrine/traditional pit toilet	yes	Wood	no	yes	1	0	0	0	0	0	yes	0.5
yes	27	Married	20	Protestant	yes	yes	8th	yes	yes	5th	House wife	farmer	5	no	yes	no	no	no	no	no	yes	yes	yes	no	yes	no	no	no	no	no	yes	thatch/grass/palm leaf	earth/sand	dirt	2	Piped outside compound	Pit Latrine/traditional pit toilet	no	Wood	no	no	0	0	0	0	0	0	yes	0.3
yes	20	Married	15	Protestant	yes	yes	4th	yes	yes	3rd	House wife	farmer	4	no	no	no	no	no	no	no	yes	yes	yes	no	yes	no	no	no	no	no	yes	thatch/grass/palm leaf	earth/sand	Cane/palm/trunks	1	Piped outside compound	Pit Latrine/traditional pit toilet	yes	Wood	no	yes	1	0	0	0	0	0	yes	0.3
yes	25	Married	19	Protestant	no	.	.	yes	yes	8th	House wife	farmer	5	no	no	no	no	no	no	no	no	yes	yes	no	no	no	no	no	no	no	yes	thatch/grass/palm leaf	earth/sand	Cane/palm/trunks	1	Protected Spring	Pit Latrine/traditional pit toilet	no	Wood	no	yes	2	0	0	0	0	0	yes	2
yes	19	Married	16	Protestant	yes	yes	7th	yes	yes	8th	House wife	farmer	3	no	yes	no	yes	no	no	no	no	yes	yes	no	yes	no	no	no	no	no	yes	palm/bamboo	earth/sand	Cane/palm/trunks	1	Open Spring	Pit Latrine/traditional pit toilet	no	Wood	no	yes	2	0	0	0	1	1	yes	2
yes	17	Married	15	Protestant	yes	yes	4th	yes	yes	10th	House wife	farmer	3	no	yes	no	yes	no	no	no	yes	yes	yes	no	yes	no	no	no	no	no	yes	palm/bamboo	earth/sand	Cane/palm/trunks	1	Open Spring	Pit Latrine/traditional pit toilet	no	Wood	no	yes	1	0	0	1	0	0	yes	4
yes	22	Married	20	Protestant	yes	yes	12th	yes	yes	University/college diploma	House wife	civil servant	3	no	yes	no	yes	no	no	no	yes	yes	yes	no	no	no	no	no	no	no	yes	palm/bamboo	earth/sand	Cane/palm/trunks	1	Open Spring	Pit Latrine/traditional pit toilet	no	Wood	yes	yes	2	0	0	1	0	2	yes	1
yes	30	Married	15	Protestant	no	.	.	yes	yes	2nd	House wife	farmer	7	no	no	no	yes	no	no	no	yes	yes	yes	no	no	no	no	no	no	no	yes	palm/bamboo	earth/sand	Cane/palm/trunks	1	Open Spring	Pit Latrine/traditional pit toilet	no	Wood	no	yes	3	0	1	5	1	0	yes	1
yes	25	Married	20	Protestant	yes	yes	7th	yes	yes	10th	House wife	farmer	6	no	no	no	yes	no	no	no	yes	yes	yes	no	no	no	no	no	no	no	yes	palm/bamboo	earth/sand	Cane/palm/trunks	1	Open Spring	Pit Latrine/traditional pit toilet	no	Wood	no	yes	7	0	0	3	1	0	yes	2
yes	29	Married	18	Protestant	no	.	.	yes	yes	8th	House wife	farmer	6	no	no	no	no	no	no	no	no	no	yes	no	no	no	no	no	no	no	yes	palm/bamboo	earth/sand	Cane/palm/trunks	1	Open Spring	Pit Latrine/traditional pit toilet	no	Wood	no	yes	2	0	0	1	0	1	yes	4
yes	25	Married	16	Protestant	yes	yes	9th	no	.	.	House wife	farmer	5	no	no	no	yes	no	no	no	yes	yes	yes	no	no	no	no	no	no	no	yes	palm/bamboo	earth/sand	Cane/palm/trunks	1	Open Spring	Pit Latrine/traditional pit toilet	no	Wood	no	yes	1	0	0	2	0	0	yes	2
yes	38	Divorced	18	Muslim	yes	yes	8th	yes	.	.	House wife	farmer	10	no	no	no	yes	no	no	no	no	no	no	no	no	no	no	no	no	no	yes	metal or corrugated iron	earth/sand	wood planks/shingles	2	Open Well	No facility/Bush/Field	.	Wood	yes	yes	2	1	8	3	1	0	yes	2
yes	25	Widowed	16	Muslim	no	.	.	no	.	.	House wife	daily Laborer	6	yes	no	no	yes	no	no	no	no	no	no	no	no	no	no	no	no	no	yes	thatch/grass/palm leaf	earth/sand	wood planks/shingles	1	Open Well	No facility/Bush/Field	.	Wood	yes	yes	3	2	8	9	2	0	yes	1
yes	36	Married	17	Muslim	no	.	.	no	.	.	House wife	Pastoralist	8	no	no	no	yes	no	no	no	no	no	no	no	no	no	no	no	no	no	yes	thatch/grass/palm leaf	earth/sand	Cane/palm/trunks	1	Piped into compound	No facility/Bush/Field	.	Wood	no	yes	0	0	4	0	0	0	no	.
yes	20	Married	16	Muslim	yes	yes	9th	yes	yes	12th	House wife	Pastoralist	4	no	no	no	no	no	no	no	no	no	no	no	no	no	no	no	no	no	yes	thatch/grass/palm leaf	earth/sand	Cane/palm/trunks	1	Piped outside compound	No facility/Bush/Field	.	Wood	yes	yes	0	0	10	0	0	0	no	.
yes	27	Married	16	Muslim	no	.	.	no	.	.	House wife	Pastoralist	6	no	no	no	yes	no	no	no	no	no	no	no	no	no	no	no	no	no	yes	thatch/grass/palm leaf	earth/sand	Cane/palm/trunks	2	Piped outside compound	Pit Latrine/traditional pit toilet	no	Wood	no	yes	5	0	6	4	3	0	no	.
yes	25	Married	17	Muslim	no	.	.	no	.	.	House wife	Pastoralist	8	no	no	no	yes	no	no	no	no	no	no	no	no	no	no	no	no	no	yes	thatch/grass/palm leaf	earth/sand	Cane/palm/trunks	2	Piped outside compound	No facility/Bush/Field	.	Wood	no	yes	0	0	5	0	2	0	no	.
yes	32	Married	17	Muslim	no	.	.	no	.	.	House wife	Pastoralist	12	no	no	no	yes	no	no	no	no	no	no	no	no	no	no	no	no	no	no	thatch/grass/palm leaf	earth/sand	Cane/palm/trunks	1	Piped outside compound	No facility/Bush/Field	.	Wood	no	yes	2	0	10	5	0	0	no	.
yes	28	Married	18	Muslim	no	.	.	no	.	.	House wife	Pastoralist	8	no	no	no	yes	no	no	no	no	no	no	no	no	no	no	no	no	no	yes	thatch/grass/palm leaf	earth/sand	Cane/palm/trunks	1	Piped outside compound	No facility/Bush/Field	.	Wood	no	yes	0	0	4	2	2	0	no	.
yes	28	Married	17	Muslim	no	.	.	no	.	.	House wife	Pastoralist	7	no	no	no	yes	no	no	no	no	no	no	no	no	no	no	no	no	no	no	thatch/grass/palm leaf	earth/sand	Cane/palm/trunks	1	Piped outside compound	No facility/Bush/Field	.	Wood	no	yes	0	0	5	6	0	0	no	.
yes	20	Married	16	Muslim	no	.	.	no	.	.	Pastoralist	Pastoralist	5	no	no	no	yes	no	no	no	no	no	no	no	no	no	no	no	no	no	yes	thatch/grass/palm leaf	earth/sand	wood planks/shingles	2	Piped outside compound	No facility/Bush/Field	.	Wood	no	yes	0	0	5	4	1	0	no	.
yes	25	Married	16	Muslim	no	.	.	no	.	.	House wife	Pastoralist	5	no	no	no	yes	no	no	no	no	no	no	no	no	no	no	no	no	no	yes	thatch/grass/palm leaf	earth/sand	wood planks/shingles	2	Piped outside compound	No facility/Bush/Field	.	Wood	no	yes	0	0	5	2	1	0	no	.
yes	23	Married	16	Muslim	no	.	.	no	.	.	House wife	Pastoralist	5	no	no	no	no	yes	no	yes	no	no	no	no	no	no	no	no	no	no	yes	thatch/grass/palm leaf	earth/sand	wood planks/shingles	2	Piped outside compound	No facility/Bush/Field	.	Wood	no	yes	0	0	6	3	1	0	no	.
yes	26	Married	15	Muslim	no	.	.	no	.	.	Pastoralist	Pastoralist	8	no	no	no	yes	no	no	no	no	no	no	no	no	no	no	no	no	no	yes	thatch/grass/palm leaf	earth/sand	wood planks/shingles	2	Piped outside compound	No facility/Bush/Field	.	Wood	yes	yes	0	0	15	6	2	0	no	.
yes	30	Married	16	Muslim	no	.	.	no	.	.	Pastoralist	Pastoralist	6	no	no	no	no	no	no	yes	no	no	no	no	no	no	no	no	no	no	yes	No roof	earth/sand	wood planks/shingles	2	Piped outside compound	No facility/Bush/Field	.	Wood	no	yes	0	0	10	5	1	0	no	.
yes	24	Married	20	Protestant	yes	yes	8th	yes	yes	12th	House wife	farmer	3	no	no	no	yes	no	no	no	yes	yes	no	no	no	no	no	no	no	no	yes	thatch/grass/palm leaf	earth/sand	bamboo with mud	1	Pond/Lake/Dam	Pit Latrine/traditional pit toilet	no	Wood	yes	yes	2	0	0	2	0	1	yes	0.025
yes	25	Married	11	Protestant	yes	yes	8th	yes	yes	10th	House wife	farmer	4	no	no	no	yes	no	no	no	no	yes	no	no	no	no	no	no	no	no	yes	thatch/grass/palm leaf	earth/sand	bamboo with mud	1	Pond/Lake/Dam	Pit Latrine/traditional pit toilet	no	Wood	yes	no	0	0	0	0	0	0	yes	0.025
yes	28	Married	11	Protestant	yes	yes	4th	yes	yes	University/college diploma	House wife	civil servant	5	no	no	no	yes	no	no	no	no	yes	no	no	no	no	no	no	no	no	yes	thatch/grass/palm leaf	earth/sand	bamboo with mud	1	Pond/Lake/Dam	Pit Latrine/traditional pit toilet	no	Wood	yes	yes	2	0	0	1	0	0	yes	0.025
yes	16	Married	14	Protestant	yes	yes	6th	yes	yes	8th	House wife	farmer	3	no	no	no	yes	no	no	no	no	no	no	no	no	no	no	no	no	no	yes	thatch/grass/palm leaf	earth/sand	bamboo with mud	1	Pond/Lake/Dam	Pit Latrine/traditional pit toilet	no	Wood	no	no	0	0	0	0	0	0	yes	0.0025
yes	25	Married	15	Protestant	yes	yes	5th	yes	yes	7th	House wife	farmer	4	no	yes	no	yes	no	no	no	no	yes	no	no	no	no	no	no	no	no	yes	thatch/grass/palm leaf	earth/sand	bamboo with mud	1	Pond/Lake/Dam	Pit Latrine/traditional pit toilet	no	Wood	yes	yes	4	1	0	2	0	6	yes	0.025
yes	25	Married	22	Protestant	yes	yes	12th	yes	yes	10th	House wife	farmer	3	no	no	no	yes	no	no	no	no	yes	no	no	no	no	no	no	no	no	yes	thatch/grass/palm leaf	earth/sand	bamboo with mud	1	Pond/Lake/Dam	Pit Latrine/traditional pit toilet	no	Wood	yes	yes	2	0	0	2	0	0	yes	0.0025
yes	26	Married	11	Protestant	yes	yes	12th	yes	yes	12th	House wife	civil servant	4	no	no	no	yes	no	no	no	no	yes	yes	no	no	no	no	no	no	no	yes	thatch/grass/palm leaf	earth/sand	bamboo with mud	1	Pond/Lake/Dam	Pit Latrine/traditional pit toilet	no	Wood	yes	no	0	0	0	0	0	0	yes	0.0025
yes	25	Divorced	15	Protestant	yes	yes	6th	no	.	.	House wife	farmer	5	no	yes	no	no	no	no	no	no	yes	no	no	no	no	no	no	no	no	no	thatch/grass/palm leaf	earth/sand	stone with mud	1	Piped outside compound	Pit Latrine/traditional pit toilet	no	Wood	no	no	0	0	0	0	0	0	no	.
yes	25	Married	18	Muslim	no	.	.	no	.	.	House wife	Pastoralist	8	no	no	no	yes	no	no	no	no	no	no	no	no	no	no	no	no	no	yes	wood	earth/sand	wood planks/shingles	1	Piped outside compound	No facility/Bush/Field	.	Wood	no	yes	0	0	10	0	1	0	no	.
yes	20	Married	16	Muslim	no	.	.	no	.	.	House wife	Pastoralist	4	no	no	no	no	no	no	no	no	no	no	no	no	no	no	no	no	no	yes	wood	earth/sand	wood planks/shingles	1	Piped outside compound	No facility/Bush/Field	.	Wood	no	yes	0	0	12	0	1	0	no	.
yes	28	Married	20	Muslim	no	.	.	no	.	.	House wife	Pastoralist	6	no	no	no	no	no	no	no	no	no	no	no	no	no	no	no	no	no	yes	wood	earth/sand	wood planks/shingles	1	Piped outside compound	No facility/Bush/Field	.	Wood	no	yes	0	0	12	0	1	0	no	.
yes	30	Married	20	Muslim	no	.	.	no	.	.	House wife	Pastoralist	7	no	no	no	no	no	no	no	no	no	no	no	no	no	no	no	no	no	yes	wood	earth/sand	wood planks/shingles	1	Piped outside compound	No facility/Bush/Field	.	Wood	no	yes	1	0	9	0	1	0	no	.
yes	22	Married	20	Muslim	no	.	.	no	.	.	House wife	Pastoralist	3	no	no	no	no	no	no	no	no	no	no	no	no	no	no	no	no	no	yes	wood	earth/sand	wood planks/shingles	1	Piped outside compound	No facility/Bush/Field	.	Wood	no	yes	1	0	8	0	1	0	no	.
yes	18	Married	16	Muslim	no	.	.	no	.	.	House wife	Pastoralist	3	no	no	no	no	no	no	no	no	no	no	no	no	no	no	no	no	no	yes	wood	earth/sand	wood planks/shingles	1	Piped outside compound	No facility/Bush/Field	.	Wood	no	yes	1	0	13	0	1	0	no	.
yes	24	Married	15	Muslim	no	.	.	no	.	.	House wife	farmer	5	no	no	no	no	no	no	no	no	no	no	no	no	no	no	no	no	no	no	No roof	wood	No walls	1	Rainwater	Other	no	Wood	no	yes	0	0	5	0	1	0	no	.
yes	35	Married	16	Muslim	no	.	.	no	.	.	House wife	daily Laborer	6	yes	no	no	no	no	no	no	no	no	no	no	no	no	no	no	no	no	no	No roof	wood	No walls	1	Rainwater	No facility/Bush/Field	.	Wood	no	no	0	0	0	0	0	0	no	.
yes	32	Married	15	Muslim	no	.	.	no	.	.	House wife	daily Laborer	6	no	no	no	no	no	no	no	no	no	no	no	no	no	no	no	no	no	no	thatch/grass/palm leaf	dung	No walls	1	Rainwater	Other	yes	Wood	no	no	0	0	0	0	0	0	no	.
yes	25	Married	16	Muslim	no	.	.	yes	yes	5th	House wife	farmer	5	yes	no	no	no	no	no	no	no	yes	no	no	no	no	no	no	no	no	yes	thatch/grass/palm leaf	earth/sand	plywood	1	Piped outside compound	Pit Latrine/traditional pit toilet	no	Wood	no	yes	0	0	0	0	0	2	yes	1
yes	21	Divorced	20	Muslim	yes	yes	5th	no	.	.	House wife	Other	5	yes	no	no	yes	no	no	no	no	yes	no	no	no	no	no	no	no	no	yes	thatch/grass/palm leaf	earth/sand	plywood	1	Open Spring	No facility/Bush/Field	.	Wood	no	no	0	0	0	0	0	0	no	.
yes	25	Married	20	Protestant	no	.	.	yes	yes	University/college diploma	House wife	farmer	7	no	no	no	no	no	no	no	yes	yes	yes	no	yes	no	no	no	no	no	yes	thatch/grass/palm leaf	earth/sand	Cane/palm/trunks	1	Piped outside compound	Pit Latrine/traditional pit toilet	no	Wood	no	yes	1	0	0	0	0	0	yes	1
yes	20	Married	17	Protestant	yes	yes	5th	yes	yes	12th	House wife	farmer	4	no	no	no	yes	no	no	no	yes	yes	no	no	yes	no	no	no	no	no	yes	thatch/grass/palm leaf	earth/sand	bamboo with mud	1	Open Spring	Pit Latrine/traditional pit toilet	no	Wood	no	yes	2	0	0	0	0	0	yes	1
yes	21	Married	19	Protestant	yes	yes	7th	yes	yes	7th	House wife	farmer	3	no	no	no	yes	no	no	yes	yes	yes	no	no	yes	no	no	no	no	no	yes	thatch/grass/palm leaf	palm/bamboo	other	1	Open Spring	Pit Latrine/traditional pit toilet	no	Wood	yes	yes	2	0	0	4	1	2	yes	2
yes	19	Married	13	Protestant	yes	yes	4th	yes	yes	10th	House wife	farmer	4	no	no	no	yes	no	no	no	no	yes	no	no	yes	no	no	no	no	no	yes	thatch/grass/palm leaf	palm/bamboo	brick	1	Open Spring	Pit Latrine/traditional pit toilet	no	Wood	yes	yes	1	0	0	2	0	0	yes	2
yes	35	Married	18	Protestant	no	.	.	yes	yes	7th	House wife	farmer	9	no	no	no	yes	no	no	no	no	yes	no	no	yes	no	no	no	no	no	yes	palm/bamboo	earth/sand	other	1	Open Spring	Pit Latrine/traditional pit toilet	no	Wood	yes	yes	6	0	0	5	1	5	yes	4
yes	24	Married	18	Protestant	yes	yes	9th	yes	yes	10th	House wife	farmer	4	no	no	no	yes	no	no	no	no	yes	yes	no	yes	no	no	no	no	no	yes	palm/bamboo	earth/sand	Cane/palm/trunks	1	Open Spring	Pit Latrine/traditional pit toilet	no	Wood	yes	yes	0	0	0	0	0	1	yes	2
yes	20	Married	16	Protestant	yes	yes	9th	yes	yes	University/college diploma	House wife	civil servant	3	no	no	no	yes	no	no	no	yes	yes	yes	no	yes	no	no	no	no	no	yes	palm/bamboo	earth/sand	Cane/palm/trunks	1	Open Spring	Pit Latrine/traditional pit toilet	no	Wood	yes	yes	1	0	0	0	0	0	yes	1
yes	30	Married	22	Protestant	yes	yes	3rd	yes	yes	University/college diploma	House wife	farmer	4	no	no	no	yes	no	no	no	yes	yes	yes	no	yes	no	no	no	no	no	yes	palm/bamboo	earth/sand	Cane/palm/trunks	1	Open Spring	Pit Latrine/traditional pit toilet	no	Wood	yes	yes	0	0	0	4	1	5	yes	3
yes	18	Married	16	Muslim	no	.	.	no	.	.	House wife	farmer	3	yes	no	no	yes	no	no	no	no	yes	no	no	no	no	no	no	no	no	yes	thatch/grass/palm leaf	earth/sand	plywood	1	Piped outside compound	Pit Latrine/traditional pit toilet	yes	Wood	no	no	0	0	0	0	0	0	yes	1
yes	30	Married	15	Muslim	no	.	.	no	.	.	House wife	farmer	8	yes	no	no	yes	no	no	no	no	yes	no	no	no	no	no	no	no	no	yes	metal or corrugated iron	earth/sand	bamboo with mud	1	Piped outside compound	Pit Latrine/traditional pit toilet	yes	Wood	no	no	0	0	0	0	0	0	yes	1
yes	24	Married	16	Muslim	yes	yes	3rd	yes	yes	5th	House wife	farmer	6	yes	no	no	no	no	no	no	no	yes	yes	no	no	no	no	no	no	no	yes	metal or corrugated iron	earth/sand	bamboo with mud	1	Open Spring	Pit Latrine/traditional pit toilet	no	Wood	no	yes	0	0	0	0	0	2	no	.
yes	22	Married	18	Muslim	no	.	.	no	.	.	House wife	farmer	4	yes	no	no	yes	no	no	no	no	no	no	no	no	no	no	no	no	no	yes	metal or corrugated iron	earth/sand	bamboo with mud	1	Piped outside compound	Pit Latrine/traditional pit toilet	yes	Wood	no	yes	1	0	0	0	0	2	yes	1
yes	25	Married	20	Muslim	yes	yes	3rd	no	.	.	House wife	farmer	5	yes	no	no	yes	no	no	no	no	yes	no	no	no	no	no	no	no	no	yes	metal or corrugated iron	earth/sand	bamboo with mud	1	Piped outside compound	Pit Latrine/traditional pit toilet	no	Wood	no	yes	1	1	0	0	0	2	yes	1
yes	25	Married	16	Muslim	no	.	.	no	.	.	House wife	farmer	5	yes	no	no	yes	no	no	no	yes	yes	no	no	no	no	no	no	no	no	yes	metal or corrugated iron	earth/sand	bamboo with mud	1	Piped outside compound	Pit Latrine/traditional pit toilet	no	Wood	no	no	0	0	0	0	0	0	no	.
yes	19	Married	17	Muslim	yes	yes	7th	yes	yes	6th	House wife	farmer	3	yes	no	no	yes	no	no	no	no	yes	no	no	no	no	no	no	no	no	yes	metal or corrugated iron	earth/sand	bamboo with mud	1	Piped outside compound	Pit Latrine/traditional pit toilet	no	Wood	no	no	0	0	0	0	0	0	yes	0.25
yes	20	Married	18	Muslim	no	.	.	no	.	.	House wife	farmer	3	yes	no	no	yes	no	no	no	no	yes	no	no	no	no	no	no	no	no	yes	metal or corrugated iron	earth/sand	bamboo with mud	1	Piped outside compound	Pit Latrine/traditional pit toilet	no	Wood	no	no	0	0	0	0	0	0	yes	0.5
yes	32	Married	16	Muslim	no	.	.	no	.	.	House wife	farmer	5	yes	yes	no	yes	no	no	no	no	yes	no	no	no	no	no	no	no	no	yes	metal or corrugated iron	earth/sand	bamboo with mud	1	Piped outside compound	Pit Latrine/traditional pit toilet	no	Wood	no	yes	2	1	4	0	0	10	yes	0.5
yes	35	Married	20	Muslim	no	.	.	no	.	.	House wife	farmer	6	yes	yes	no	yes	no	no	no	yes	yes	no	no	no	no	no	no	no	no	yes	metal or corrugated iron	earth/sand	bamboo with mud	1	Piped outside compound	Pit Latrine/traditional pit toilet	no	Wood	no	yes	2	0	0	0	0	0	yes	1
yes	28	Married	20	Muslim	yes	yes	4th	no	.	.	House wife	Other	6	no	yes	no	yes	no	no	no	no	yes	yes	no	no	no	no	no	no	no	yes	metal or corrugated iron	earth/sand	bamboo with mud	1	Piped outside compound	Pit Latrine/traditional pit toilet	no	Wood	no	no	0	0	0	0	0	0	no	.
yes	19	Married	18	Protestant	yes	yes	8th	yes	yes	8th	House wife	daily Laborer	3	no	no	no	yes	no	no	no	yes	yes	no	no	yes	no	no	no	no	no	no	metal or corrugated iron	earth/sand	dirt	1	Piped outside compound	Pit Latrine/traditional pit toilet	no	Wood	no	no	0	0	0	0	0	0	yes	0.25
yes	20	Married	18	Protestant	yes	yes	10th	yes	yes	9th	House wife	farmer	3	no	no	no	yes	no	no	no	yes	yes	yes	no	yes	no	no	no	no	no	yes	metal or corrugated iron	earth/sand	dirt	1	Piped outside compound	Pit Latrine/traditional pit toilet	no	Wood	no	no	0	0	0	0	0	0	yes	0.25
yes	34	Married	18	Protestant	yes	yes	3rd	yes	yes	7th	House wife	farmer	6	no	no	no	yes	no	no	no	yes	yes	no	no	yes	no	no	no	no	no	yes	thatch/grass/palm leaf	earth/sand	dirt	1	Piped outside compound	Pit Latrine/traditional pit toilet	no	Wood	no	yes	0	0	0	0	0	1	yes	0.25
yes	25	Married	25	Protestant	yes	yes	9th	yes	yes	11th	House wife	farmer	3	no	yes	no	yes	no	no	no	yes	yes	yes	no	no	no	no	no	no	no	no	thatch/grass/palm leaf	earth/sand	dirt	1	Piped outside compound	Pit Latrine/traditional pit toilet	no	Wood	no	no	0	0	0	0	0	0	yes	0.5
yes	19	Married	17	Protestant	yes	yes	8th	yes	yes	10th	House wife	civil servant	7	no	yes	no	yes	no	no	no	yes	yes	yes	no	no	no	no	no	no	no	no	metal or corrugated iron	cement	dirt	1	Piped outside compound	Pit Latrine/traditional pit toilet	no	Wood	yes	no	0	0	0	0	0	0	yes	0.25
yes	40	Married	15	Protestant	yes	yes	4th	yes	yes	8th	House wife	farmer	5	no	no	no	yes	no	no	no	yes	yes	yes	no	yes	no	no	no	no	no	yes	metal or corrugated iron	earth/sand	dirt	1	Piped outside compound	Pit Latrine/traditional pit toilet	no	Wood	yes	yes	2	0	0	0	0	0	yes	0.25
yes	18	Married	16	Protestant	yes	yes	8th	yes	yes	6th	House wife	farmer	4	no	no	no	yes	no	no	yes	yes	yes	no	no	yes	no	no	no	no	no	yes	thatch/grass/palm leaf	earth/sand	dirt	1	Piped outside compound	Pit Latrine/traditional pit toilet	no	Wood	no	no	0	0	0	0	0	0	yes	0.5
yes	35	Married	15	Protestant	yes	yes	5th	yes	yes	5th	House wife	farmer	7	no	no	no	no	no	no	no	no	yes	no	no	yes	no	no	no	no	no	yes	metal or corrugated iron	earth/sand	dirt	1	Piped outside compound	Pit Latrine/traditional pit toilet	no	Wood	no	no	0	0	0	0	0	0	yes	0.25
yes	20	Married	18	Protestant	yes	yes	6th	yes	yes	8th	House wife	farmer	3	no	no	no	yes	no	no	no	yes	yes	yes	no	yes	no	no	no	no	no	yes	metal or corrugated iron	earth/sand	dirt	1	Piped outside compound	Pit Latrine/traditional pit toilet	no	Wood	no	yes	2	0	0	0	0	0	yes	0.25
yes	22	Married	15	Protestant	yes	yes	4th	yes	yes	8th	House wife	farmer	6	no	no	no	yes	no	no	no	yes	yes	no	no	yes	no	no	no	no	no	yes	thatch/grass/palm leaf	earth/sand	dirt	1	Piped outside compound	Pit Latrine/traditional pit toilet	no	Wood	no	no	0	0	0	0	0	0	yes	0.25
yes	25	Married	16	Protestant	yes	yes	5th	yes	yes	8th	House wife	farmer	4	no	yes	no	yes	no	no	no	yes	yes	no	no	no	no	no	no	no	no	yes	metal or corrugated iron	earth/sand	dirt	2	Piped outside compound	Pit Latrine/traditional pit toilet	no	Wood	no	yes	2	0	0	0	0	5	yes	0.25
yes	25	Married	15	Protestant	yes	yes	6th	yes	yes	9th	House wife	farmer	6	no	no	no	yes	no	no	no	yes	yes	yes	no	yes	no	no	no	no	no	yes	thatch/grass/palm leaf	earth/sand	dirt	1	Piped outside compound	Pit Latrine/traditional pit toilet	no	Wood	no	no	0	0	0	0	0	0	yes	0.25
yes	35	Married	15	Protestant	yes	yes	5th	yes	yes	10th	House wife	farmer	7	no	yes	no	yes	no	no	no	yes	yes	yes	no	yes	no	no	no	no	no	yes	thatch/grass/palm leaf	earth/sand	dirt	1	Piped outside compound	Pit Latrine/traditional pit toilet	no	Wood	no	yes	1	0	0	0	0	0	yes	0.25
yes	27	Married	18	Protestant	yes	yes	6th	yes	yes	7th	House wife	farmer	5	no	no	no	yes	no	no	no	yes	yes	yes	no	yes	no	no	no	no	no	yes	thatch/grass/palm leaf	earth/sand	dirt	1	Piped outside compound	Pit Latrine/traditional pit toilet	no	Wood	yes	yes	1	0	0	0	0	0	yes	0.25
yes	19	Married	17	Protestant	yes	yes	8th	yes	yes	9th	House wife	farmer	4	no	no	no	yes	no	no	no	no	yes	no	no	yes	no	no	no	no	no	yes	palm/bamboo	earth/sand	Cane/palm/trunks	1	Open Spring	Pit Latrine/traditional pit toilet	yes	Wood	yes	yes	1	0	0	0	0	0	yes	0.5
yes	30	Married	19	Protestant	yes	yes	6th	yes	yes	12th	House wife	farmer	5	no	no	no	yes	no	no	no	no	yes	no	no	no	no	no	no	no	no	yes	palm/bamboo	earth/sand	Cane/palm/trunks	1	Open Spring	Pit Latrine/traditional pit toilet	yes	Wood	yes	yes	1	0	0	1	0	3	yes	0.5
yes	25	Married	20	Protestant	no	.	.	no	.	.	House wife	farmer	4	no	no	no	yes	no	no	no	no	yes	no	no	no	no	no	no	no	no	yes	palm/bamboo	earth/sand	Cane/palm/trunks	1	Open Spring	Pit Latrine/traditional pit toilet	yes	Wood	no	yes	3	0	0	2	0	3	yes	0.25
yes	21	Married	18	Muslim	yes	yes	4th	no	.	.	House wife	farmer	3	yes	no	no	yes	no	no	no	no	yes	no	no	no	no	no	no	no	no	yes	metal or corrugated iron	earth/sand	bamboo with mud	1	River	Pit Latrine/traditional pit toilet	no	Wood	no	no	0	0	0	0	0	0	yes	0.25
yes	32	Married	18	Orthodox	yes	yes	8th	yes	yes	8th	House wife	farmer	6	yes	yes	no	yes	no	no	no	yes	yes	no	no	no	no	no	no	no	no	yes	metal or corrugated iron	cement	bamboo with mud	2	Protected Spring	Pit Latrine/traditional pit toilet	no	Wood	no	yes	2	0	0	0	0	2	yes	0.25
yes	28	Married	18	Muslim	yes	yes	8th	no	.	.	House wife	farmer	5	yes	yes	no	yes	no	no	no	yes	yes	yes	no	no	no	no	no	no	no	yes	metal or corrugated iron	earth/sand	bamboo with mud	2	Protected Spring	Pit Latrine/traditional pit toilet	no	Wood	yes	yes	0	0	3	0	0	0	yes	0.25
yes	25	Married	20	Muslim	yes	yes	4th	no	.	.	House wife	farmer	4	yes	no	no	yes	no	no	no	no	yes	no	no	no	no	no	no	no	no	no	metal or corrugated iron	earth/sand	bamboo with mud	1	Piped outside compound	Pit Latrine/traditional pit toilet	yes	Wood	no	no	0	0	0	0	0	0	yes	0.25
yes	35	Married	20	Muslim	yes	no	.	yes	yes	4th	House wife	farmer	8	yes	yes	no	yes	no	no	no	yes	yes	no	no	no	no	no	no	no	no	yes	metal or corrugated iron	earth/sand	bamboo with mud	2	Protected Spring	Pit Latrine/traditional pit toilet	no	Wood	no	yes	1	0	0	2	0	2	yes	0.5
yes	20	Married	18	Muslim	yes	yes	8th	yes	yes	8th	House wife	farmer	3	yes	yes	no	yes	no	no	no	no	yes	no	no	no	no	no	no	no	no	yes	metal or corrugated iron	earth/sand	bamboo with mud	1	Piped outside compound	Pit Latrine/traditional pit toilet	no	Wood	yes	yes	0	0	0	2	0	5	yes	0.5
yes	25	Married	18	Muslim	yes	yes	7th	yes	yes	10th	House wife	farmer	4	yes	yes	no	yes	no	no	no	yes	yes	yes	no	no	no	no	no	no	no	yes	metal or corrugated iron	earth/sand	bamboo with mud	2	Protected Spring	Pit Latrine/traditional pit toilet	no	Wood	yes	yes	4	0	0	1	0	0	yes	0.5
yes	29	Married	16	Muslim	no	.	.	no	.	.	Daily Laborer	farmer	5	no	no	no	yes	no	no	no	no	no	no	no	no	no	no	no	no	no	yes	thatch/grass/palm leaf	earth/sand	No walls	1	Open Well	No facility/Bush/Field	.	Wood	yes	yes	0	0	8	4	1	0	yes	3
yes	25	Married	25	Muslim	no	.	.	no	.	.	House wife	daily Laborer	7	no	no	no	yes	no	no	no	no	no	no	no	no	no	no	no	no	no	no	thatch/grass/palm leaf	earth/sand	No walls	1	Open Well	No facility/Bush/Field	.	Wood	no	no	0	0	0	0	0	0	no	.
yes	32	Married	18	Muslim	no	.	.	no	.	.	House wife	Trader/Merchant	7	no	no	no	yes	no	no	no	no	no	no	no	no	no	no	no	no	no	yes	thatch/grass/palm leaf	earth/sand	dirt	1	Open Well	No facility/Bush/Field	.	Wood	no	no	0	0	0	0	0	0	no	.
yes	35	Married	15	Muslim	no	.	.	yes	yes	6th	House wife	daily Laborer	8	no	no	no	no	no	no	no	no	no	no	no	no	no	no	no	no	no	yes	thatch/grass/palm leaf	earth/sand	No walls	1	Open Well	Pit Latrine/traditional pit toilet	yes	Wood	no	no	0	0	0	0	0	0	yes	3
yes	27	Married	18	Muslim	no	.	.	yes	yes	5th	House wife	daily Laborer	5	no	no	no	no	no	no	no	no	no	no	no	no	no	no	no	no	no	yes	thatch/grass/palm leaf	earth/sand	No walls	5	Open Well	Pit Latrine/traditional pit toilet	yes	Wood	yes	yes	0	0	20	1	0	0	no	.
yes	32	Married	32	Muslim	no	.	.	no	.	.	House wife	Trader/Merchant	3	no	no	no	yes	no	no	no	no	no	no	no	no	no	no	no	no	no	yes	thatch/grass/palm leaf	earth/sand	stone with mud	1	Open Spring	No facility/Bush/Field	.	Wood	no	no	0	0	0	0	0	0	no	.
yes	30	Married	18	Protestant	yes	yes	7th	yes	yes	4th	House wife	farmer	6	no	no	no	no	no	no	no	no	no	no	no	no	no	no	no	no	no	yes	thatch/grass/palm leaf	earth/sand	Cane/palm/trunks	2	Open Spring	Pit Latrine/traditional pit toilet	no	Wood	no	yes	2	1	0	0	0	0	yes	1
yes	34	Married	14	Protestant	yes	yes	5th	yes	yes	6th	House wife	farmer	6	no	no	no	no	no	no	no	no	no	no	no	no	no	no	no	no	no	yes	thatch/grass/palm leaf	earth/sand	Cane/palm/trunks	1	Open Spring	Pit Latrine/traditional pit toilet	no	Wood	no	yes	2	0	0	0	0	0	yes	1
yes	25	Married	19	Protestant	yes	yes	7th	yes	yes	12th	House wife	farmer	4	no	no	no	yes	no	no	no	no	no	yes	no	no	no	no	no	no	no	yes	thatch/grass/palm leaf	earth/sand	Cane/palm/trunks	1	Open Spring	Pit Latrine/traditional pit toilet	no	Wood	yes	yes	2	0	0	3	0	0	yes	0.5
yes	22	Married	17	Protestant	yes	yes	4th	yes	yes	6th	House wife	farmer	4	no	no	no	yes	no	no	no	no	no	no	no	no	no	no	no	no	no	yes	thatch/grass/palm leaf	earth/sand	Cane/palm/trunks	1	Piped outside compound	Pit Latrine/traditional pit toilet	no	Wood	yes	yes	1	0	0	0	0	1	yes	0.5
yes	20	Married	18	Muslim	yes	yes	4th	yes	yes	8th	House wife	Pastoralist	3	no	no	no	yes	no	no	no	no	no	no	no	no	no	no	no	no	no	yes	thatch/grass/palm leaf	earth/sand	Cane/palm/trunks	1	Open Spring	No facility/Bush/Field	.	Wood	no	yes	0	0	35	5	0	0	no	.
yes	28	Married	17	Muslim	no	.	.	no	.	.	House wife	Pastoralist	5	no	no	no	yes	no	no	no	no	no	no	no	no	no	no	no	no	no	yes	thatch/grass/palm leaf	earth/sand	Cane/palm/trunks	1	River	No facility/Bush/Field	.	Wood	no	yes	0	0	34	5	0	0	no	.
yes	30	Married	18	Muslim	no	.	.	no	.	.	Pastoralist	Pastoralist	6	no	no	no	no	no	no	no	no	no	no	no	no	no	no	no	no	no	yes	thatch/grass/palm leaf	earth/sand	Cane/palm/trunks	1	River	No facility/Bush/Field	.	Wood	no	yes	3	1	25	0	0	0	no	.
yes	22	Married	18	Muslim	no	.	.	no	.	.	House wife	Pastoralist	3	no	yes	no	yes	no	no	no	no	no	no	no	no	no	no	no	no	no	yes	thatch/grass/palm leaf	earth/sand	Cane/palm/trunks	1	River	No facility/Bush/Field	.	Wood	no	yes	0	0	30	3	0	0	no	.
yes	34	Married	17	Muslim	no	.	.	no	.	.	Pastoralist	Pastoralist	8	no	no	no	yes	no	no	no	no	no	no	no	no	no	no	no	no	no	yes	thatch/grass/palm leaf	earth/sand	Cane/palm/trunks	1	River	No facility/Bush/Field	.	Wood	no	yes	0	0	28	0	0	0	no	.
yes	25	Married	18	Muslim	no	.	.	yes	yes	5th	Pastoralist	Pastoralist	4	no	no	no	yes	no	no	no	no	no	no	no	no	no	no	no	no	no	yes	thatch/grass/palm leaf	earth/sand	Cane/palm/trunks	1	River	No facility/Bush/Field	.	Wood	no	yes	2	0	30	5	1	0	no	.
yes	28	Married	17	Muslim	no	.	.	no	.	.	Pastoralist	Pastoralist	6	yes	no	no	yes	no	no	no	no	no	no	no	no	no	no	no	no	no	yes	thatch/grass/palm leaf	earth/sand	Cane/palm/trunks	1	River	No facility/Bush/Field	.	Wood	no	yes	0	0	35	6	1	0	no	.
yes	21	Married	18	Muslim	yes	yes	6th	no	.	.	House wife	Pastoralist	3	no	yes	no	yes	no	no	no	no	no	no	no	no	no	no	no	no	no	yes	thatch/grass/palm leaf	earth/sand	Cane/palm/trunks	1	River	No facility/Bush/Field	.	Wood	no	yes	0	0	28	0	1	0	no	.
yes	30	Married	15	Muslim	no	.	.	no	.	.	House wife	Pastoralist	10	no	no	no	no	no	no	no	no	no	no	no	no	no	no	no	no	no	yes	metal or corrugated iron	earth/sand	Cane/palm/trunks	1	Piped outside compound	No facility/Bush/Field	.	Wood	no	yes	0	0	8	0	0	0	no	.
yes	29	Married	16	Muslim	no	.	.	no	.	.	House wife	Pastoralist	11	no	no	no	no	no	no	no	no	no	no	no	no	no	no	no	no	no	yes	wood	earth/sand	Cane/palm/trunks	1	Open Well	No facility/Bush/Field	.	Wood	no	yes	0	0	10	0	0	0	no	.
yes	24	Married	18	Muslim	no	.	.	yes	yes	8th	House wife	Trader/Merchant	4	no	no	no	no	yes	no	no	no	yes	no	no	no	no	no	no	no	no	yes	metal or corrugated iron	earth/sand	Cane/palm/trunks	1	Open Well	No facility/Bush/Field	.	Wood	no	yes	0	0	0	0	0	0	no	.
yes	29	Married	19	Muslim	yes	yes	4th	no	.	.	House wife	Pastoralist	5	no	no	no	no	no	no	no	no	no	no	no	no	no	no	no	no	no	yes	wood	earth/sand	Cane/palm/trunks	1	River	No facility/Bush/Field	.	Wood	no	no	0	0	0	0	0	0	no	.
yes	35	Married	16	Muslim	no	.	.	yes	yes	5th	House wife	civil servant	10	no	no	no	yes	no	no	yes	no	no	no	no	no	no	no	no	no	no	yes	thatch/grass/palm leaf	earth/sand	Cane/palm/trunks	2	Piped outside compound	No facility/Bush/Field	.	Wood	yes	yes	0	0	30	12	3	0	no	.
yes	36	Married	15	Muslim	no	.	.	no	.	.	House wife	Pastoralist	11	no	yes	no	yes	no	no	yes	no	no	no	no	no	no	no	no	no	no	yes	thatch/grass/palm leaf	earth/sand	Cane/palm/trunks	3	Piped outside compound	No facility/Bush/Field	.	Wood	no	yes	8	0	20	15	3	0	no	.
yes	36	Married	17	Muslim	no	.	.	no	.	.	House wife	Pastoralist	9	no	no	no	yes	no	no	no	no	no	no	no	no	no	no	no	no	no	yes	thatch/grass/palm leaf	earth/sand	Cane/palm/trunks	2	Piped outside compound	No facility/Bush/Field	.	Wood	no	yes	10	0	21	15	1	0	no	.
yes	25	Married	15	Muslim	no	.	.	no	.	.	House wife	Pastoralist	7	no	yes	no	yes	no	no	no	no	no	no	no	no	no	no	no	no	no	yes	thatch/grass/palm leaf	earth/sand	Cane/palm/trunks	2	Piped outside compound	No facility/Bush/Field	.	Wood	no	yes	12	0	15	5	1	0	no	.
yes	27	Married	16	Muslim	no	.	.	no	.	.	House wife	Pastoralist	6	no	no	no	yes	no	no	no	no	no	no	no	no	no	no	no	no	no	yes	thatch/grass/palm leaf	earth/sand	Cane/palm/trunks	2	Piped outside compound	No facility/Bush/Field	.	Wood	no	yes	2	0	6	5	1	0	no	.
yes	25	Married	15	Protestant	yes	yes	8th	yes	yes	University/college diploma	House wife	farmer	5	no	no	no	yes	no	no	no	no	no	no	no	yes	no	no	no	no	no	yes	thatch/grass/palm leaf	earth/sand	Cane/palm/trunks	1	Open Spring	Pit Latrine/traditional pit toilet	no	Wood	no	yes	1	0	0	4	0	0	yes	1
yes	27	Married	16	Protestant	yes	yes	6th	no	.	.	House wife	farmer	5	no	no	no	yes	no	no	no	no	no	no	no	yes	no	no	no	no	no	yes	thatch/grass/palm leaf	earth/sand	Cane/palm/trunks	1	Piped outside compound	Pit Latrine/traditional pit toilet	no	Wood	no	yes	2	2	0	2	0	0	yes	1
yes	25	Married	14	Protestant	yes	yes	University/college diploma	yes	yes	University/college degree or higher	Civil Servant	civil servant	5	yes	no	no	yes	no	no	no	yes	yes	yes	no	no	no	no	no	no	no	yes	thatch/grass/palm leaf	earth/sand	Cane/palm/trunks	1	Piped outside compound	Pit Latrine/traditional pit toilet	no	Wood	yes	yes	2	1	0	0	0	0	yes	1.5
yes	30	Widowed	15	Protestant	no	.	.	yes	.	.	House wife	farmer	7	no	no	no	no	no	no	no	no	no	no	no	no	no	no	no	no	no	yes	thatch/grass/palm leaf	earth/sand	Cane/palm/trunks	1	Piped outside compound	Pit Latrine/traditional pit toilet	no	Wood	no	yes	3	1	0	2	0	0	yes	4
yes	30	Married	20	Muslim	no	.	.	yes	no	.	House wife	no work	7	no	yes	no	yes	no	no	no	no	no	no	no	no	no	no	no	no	no	yes	wood	earth/sand	covered adobe	1	Open Well	No facility/Bush/Field	.	Wood	yes	no	0	0	0	0	0	0	no	.
yes	19	Divorced	15	Muslim	no	.	.	no	.	.	House wife	no work	2	no	no	no	yes	no	no	no	no	no	no	no	no	no	no	no	no	no	no	No roof	earth/sand	covered adobe	1	Open Well	No facility/Bush/Field	.	Wood	no	yes	0	0	15	2	0	0	yes	1
yes	30	Married	20	Muslim	yes	no	.	no	.	.	House wife	no work	7	no	no	no	no	no	no	no	no	no	no	no	no	no	no	no	no	no	yes	Other	earth/sand	No walls	1	Open Well	No facility/Bush/Field	.	Wood	no	yes	0	0	7	2	1	0	yes	1
yes	20	Married	16	Muslim	no	.	.	yes	no	.	House wife	Other	4	no	no	no	yes	no	no	no	no	no	no	no	no	no	no	no	no	no	no	Other	earth/sand	No walls	1	Open Well	Ventilated improved pit latrine (VIP)	yes	Wood	no	yes	0	0	25	0	1	0	no	.
yes	39	Married	18	Muslim	no	.	.	no	.	.	Trader/Merchant	farmer	11	no	yes	no	yes	no	no	no	no	no	no	no	no	no	no	no	no	no	yes	thatch/grass/palm leaf	earth/sand	No walls	2	Open Well	No facility/Bush/Field	.	Wood	no	yes	1	0	30	2	1	0	yes	2
yes	18	Married	14	Muslim	no	.	.	yes	yes	12th	House wife	civil servant	4	no	no	no	yes	no	no	no	no	no	no	no	no	no	no	no	no	no	yes	thatch/grass/palm leaf	earth/sand	Cane/palm/trunks	1	Piped outside compound	No facility/Bush/Field	.	Wood	no	yes	0	0	9	0	0	0	yes	1
yes	40	Married	18	Muslim	no	.	.	no	.	.	House wife	farmer	9	no	no	no	yes	no	no	no	no	no	no	no	no	no	no	no	no	no	yes	thatch/grass/palm leaf	earth/sand	Cane/palm/trunks	1	Piped outside compound	No facility/Bush/Field	.	Wood	no	yes	0	0	14	0	0	0	yes	1
yes	25	Married	16	Muslim	no	.	.	no	.	.	House wife	Pastoralist	3	no	no	no	no	no	no	no	no	no	no	no	no	no	no	no	no	no	yes	thatch/grass/palm leaf	earth/sand	Cane/palm/trunks	1	Piped outside compound	No facility/Bush/Field	.	Wood	yes	yes	0	0	5	0	0	0	yes	0.5
yes	27	Married	20	Muslim	no	.	.	yes	no	.	House wife	daily Laborer	5	no	no	no	no	no	no	no	no	no	no	no	no	no	no	no	no	no	yes	thatch/grass/palm leaf	earth/sand	Cane/palm/trunks	1	Piped outside compound	No facility/Bush/Field	.	Wood	no	yes	0	0	6	0	1	0	yes	0.5
yes	34	Married	21	Muslim	no	.	.	no	.	.	House wife	Pastoralist	8	no	no	no	yes	no	no	no	no	no	no	no	no	no	no	no	no	no	yes	thatch/grass/palm leaf	earth/sand	Cane/palm/trunks	1	Piped outside compound	No facility/Bush/Field	.	Wood	no	yes	0	0	8	2	0	0	no	.
yes	35	Married	19	Muslim	yes	no	.	yes	no	.	House wife	Pastoralist	14	no	no	no	yes	no	no	no	no	no	no	no	no	no	no	no	no	no	yes	thatch/grass/palm leaf	earth/sand	Cane/palm/trunks	2	Piped outside compound	No facility/Bush/Field	.	Wood	no	yes	0	0	14	0	0	0	yes	1
yes	28	Married	17	Muslim	yes	yes	6th	no	.	.	Student	Pastoralist	4	no	yes	no	yes	no	no	yes	no	no	no	no	no	no	no	no	no	no	yes	thatch/grass/palm leaf	earth/sand	Cane/palm/trunks	1	Piped outside compound	No facility/Bush/Field	.	Wood	yes	yes	2	5	20	10	2	0	no	.
yes	28	Married	17	Muslim	no	.	.	no	.	.	House wife	Pastoralist	6	no	yes	no	yes	no	no	yes	no	no	no	no	no	no	no	no	no	no	yes	thatch/grass/palm leaf	earth/sand	Cane/palm/trunks	1	Piped outside compound	No facility/Bush/Field	.	Wood	yes	yes	0	0	20	10	1	0	no	.
yes	30	Married	20	Muslim	no	.	.	yes	yes	6th	House wife	Pastoralist	8	no	yes	no	yes	no	no	yes	no	no	no	no	no	no	no	no	no	no	yes	thatch/grass/palm leaf	earth/sand	Cane/palm/trunks	2	Piped outside compound	No facility/Bush/Field	.	Wood	no	yes	6	2	20	10	2	0	no	.
yes	36	Married	18	Muslim	no	.	.	no	.	.	House wife	Pastoralist	6	no	yes	no	yes	no	no	yes	no	no	no	no	no	no	no	no	no	no	yes	thatch/grass/palm leaf	earth/sand	Cane/palm/trunks	2	Piped outside compound	No facility/Bush/Field	.	Wood	no	yes	0	0	40	0	0	0	no	.
yes	35	Married	18	Muslim	no	.	.	no	.	.	House wife	Pastoralist	8	no	no	no	yes	no	no	yes	no	no	no	no	no	no	no	no	no	no	yes	thatch/grass/palm leaf	earth/sand	Cane/palm/trunks	2	Piped outside compound	No facility/Bush/Field	.	Wood	no	yes	2	0	25	5	0	0	no	.
yes	28	Married	21	Muslim	no	.	.	no	.	.	House wife	Pastoralist	6	no	yes	no	yes	no	no	no	no	no	no	no	no	no	no	no	no	no	no	thatch/grass/palm leaf	earth/sand	Cane/palm/trunks	1	Piped outside compound	No facility/Bush/Field	.	Wood	no	yes	2	1	20	0	1	0	no	.
yes	25	Married	16	Muslim	yes	yes	7th	no	.	.	House wife	Pastoralist	5	no	no	no	yes	no	no	yes	no	no	no	no	no	no	no	no	no	no	yes	thatch/grass/palm leaf	earth/sand	Cane/palm/trunks	1	Piped outside compound	No facility/Bush/Field	.	Wood	no	yes	5	2	25	3	1	0	no	.
yes	38	Married	19	Muslim	no	.	.	no	.	.	House wife	Pastoralist	9	no	yes	no	yes	no	no	yes	no	no	no	no	no	no	no	no	no	no	yes	thatch/grass/palm leaf	earth/sand	Cane/palm/trunks	2	Piped outside compound	No facility/Bush/Field	.	Wood	no	yes	2	1	30	5	0	0	no	.
yes	35	Married	17	Muslim	no	.	.	no	.	.	House wife	Pastoralist	11	no	yes	no	yes	no	no	yes	no	no	no	no	no	no	no	no	no	no	yes	thatch/grass/palm leaf	earth/sand	Cane/palm/trunks	1	Piped outside compound	No facility/Bush/Field	.	Wood	yes	yes	9	2	30	10	1	0	no	.
yes	25	Married	17	Muslim	no	.	.	no	.	.	House wife	Pastoralist	6	no	yes	no	yes	no	no	yes	no	no	no	no	no	no	no	no	no	no	yes	thatch/grass/palm leaf	earth/sand	Cane/palm/trunks	1	Piped outside compound	No facility/Bush/Field	.	Wood	yes	yes	2	1	30	10	2	0	no	.
yes	25	Married	17	Muslim	no	.	.	no	.	.	House wife	Pastoralist	4	no	yes	no	yes	no	no	no	no	no	no	no	no	no	no	no	no	no	yes	thatch/grass/palm leaf	earth/sand	Cane/palm/trunks	1	Piped outside compound	No facility/Bush/Field	.	Wood	yes	yes	2	2	30	5	0	0	no	.
yes	21	Married	17	Muslim	no	.	.	no	.	.	House wife	Pastoralist	3	no	yes	no	yes	no	no	yes	no	no	no	no	no	no	no	no	no	no	yes	thatch/grass/palm leaf	earth/sand	Cane/palm/trunks	1	Piped outside compound	No facility/Bush/Field	.	Wood	no	yes	2	2	30	2	1	0	no	.
yes	36	Married	19	Muslim	no	.	.	yes	yes	1st	House wife	Other	9	no	no	no	yes	no	no	no	no	yes	no	no	no	no	no	no	no	no	yes	cardboard	earth/sand	covered adobe	2	Other	Other	no	Wood	no	no	0	0	0	0	0	0	yes	1
yes	30	Married	16	Muslim	no	.	.	no	.	.	House wife	Pastoralist	9	no	no	no	yes	no	no	no	no	no	no	no	no	no	no	no	no	no	yes	thatch/grass/palm leaf	earth/sand	Cane/palm/trunks	1	Piped outside compound	No facility/Bush/Field	.	Wood	no	yes	0	0	10	0	0	0	no	.
yes	30	Married	16	Muslim	no	.	.	no	.	.	House wife	Pastoralist	10	no	no	no	yes	no	no	no	no	no	no	no	no	no	no	no	no	no	yes	thatch/grass/palm leaf	earth/sand	Cane/palm/trunks	1	Piped outside compound	No facility/Bush/Field	.	Wood	no	yes	0	0	0	5	1	0	no	.
yes	20	Married	19	Muslim	yes	yes	9th	no	.	.	House wife	Pastoralist	3	no	no	no	yes	no	no	no	no	no	no	no	no	no	no	no	no	no	yes	thatch/grass/palm leaf	earth/sand	Cane/palm/trunks	1	Piped outside compound	No facility/Bush/Field	.	Wood	no	yes	1	2	10	2	1	0	no	.
yes	30	Married	16	Muslim	no	.	.	no	.	.	House wife	Pastoralist	7	no	yes	no	yes	no	no	no	no	no	no	no	no	no	no	no	no	no	no	thatch/grass/palm leaf	earth/sand	Cane/palm/trunks	1	Piped outside compound	No facility/Bush/Field	.	Wood	no	yes	2	0	10	0	1	0	no	.
yes	35	Married	16	Muslim	no	.	.	no	.	.	House wife	Pastoralist	9	no	no	no	yes	no	no	no	no	no	no	no	no	no	no	no	no	no	yes	thatch/grass/palm leaf	earth/sand	Cane/palm/trunks	1	Piped outside compound	No facility/Bush/Field	.	Wood	no	yes	0	0	12	0	2	0	no	.
yes	37	Married	17	Muslim	no	.	.	no	.	.	House wife	Pastoralist	8	no	no	no	no	no	no	yes	no	no	no	no	no	no	no	no	no	no	no	thatch/grass/palm leaf	earth/sand	Cane/palm/trunks	1	Piped outside compound	No facility/Bush/Field	.	Wood	no	yes	2	0	8	2	1	0	no	.
yes	25	Married	16	Muslim	no	.	.	no	.	.	House wife	Pastoralist	5	no	no	no	no	no	no	no	no	no	no	no	no	no	no	no	no	no	yes	thatch/grass/palm leaf	earth/sand	Cane/palm/trunks	1	Covered Well	No facility/Bush/Field	.	Wood	no	yes	0	0	12	5	1	0	no	.
yes	20	Married	16	Protestant	yes	yes	8th	yes	yes	10th	Trader/Merchant	Trader/Merchant	7	yes	yes	no	yes	no	no	no	yes	yes	yes	no	no	no	no	no	no	no	no	metal or corrugated iron	earth/sand	dirt	1	Protected Spring	Pit Latrine/traditional pit toilet	no	Wood	yes	yes	2	0	0	0	0	0	yes	2
yes	25	Married	14	Protestant	yes	yes	3rd	yes	yes	5th	Trader/Merchant	Trader/Merchant	4	yes	yes	no	yes	no	no	no	yes	yes	yes	no	no	no	no	no	no	no	no	metal or corrugated iron	cement	dirt	2	Protected Spring	Pit Latrine/traditional pit toilet	no	Wood	yes	no	0	0	0	0	0	0	yes	2
yes	25	Married	22	Protestant	yes	yes	12th	yes	yes	12th	House wife	Trader/Merchant	3	yes	no	no	yes	no	no	no	yes	yes	yes	no	no	no	no	no	no	no	no	metal or corrugated iron	palm/bamboo	dirt	1	Protected Spring	Pit Latrine/traditional pit toilet	no	Wood	yes	no	0	0	0	0	0	0	yes	0.25
yes	25	Married	22	Protestant	yes	yes	10th	yes	yes	University/college degree or higher	House wife	civil servant	4	yes	yes	no	yes	no	no	no	yes	yes	yes	no	no	no	no	no	no	no	yes	palm/bamboo	earth/sand	Cane/palm/trunks	1	Protected Spring	Pit Latrine/traditional pit toilet	no	Wood	yes	yes	2	0	0	0	0	1	no	.
yes	25	Married	22	Muslim	no	.	.	no	.	.	House wife	Trader/Merchant	3	no	no	no	yes	no	no	no	no	no	no	no	no	no	no	no	no	no	yes	thatch/grass/palm leaf	earth/sand	dirt	1	Open Well	No facility/Bush/Field	.	Wood	yes	no	0	0	0	0	0	0	yes	6
yes	31	Married	18	Muslim	no	.	.	no	.	.	House wife	Trader/Merchant	6	no	no	no	yes	no	no	no	no	no	no	no	no	no	no	no	no	no	yes	thatch/grass/palm leaf	earth/sand	cement	1	Open Well	No facility/Bush/Field	.	Wood	no	no	0	0	0	0	0	0	yes	6
yes	26	Married	18	Muslim	no	.	.	no	.	.	House wife	Trader/Merchant	4	no	no	no	yes	no	no	no	no	no	no	no	no	no	no	no	no	no	yes	thatch/grass/palm leaf	earth/sand	stone with mud	1	Open Well	No facility/Bush/Field	.	Wood	yes	no	0	0	0	0	0	0	no	.
yes	31	Married	19	Muslim	no	.	.	no	.	.	House wife	Trader/Merchant	7	no	no	no	yes	no	no	no	no	no	no	no	no	no	no	no	no	no	yes	cardboard	earth/sand	dirt	1	Open Spring	No facility/Bush/Field	.	Wood	no	no	0	0	0	0	0	0	no	.
yes	25	Married	19	Muslim	no	.	.	no	.	.	House wife	daily Laborer	3	no	no	no	yes	no	no	no	no	no	no	no	no	no	no	no	no	no	no	thatch/grass/palm leaf	wood	dirt	1	Open Spring	No facility/Bush/Field	.	Wood	no	no	0	0	0	0	0	0	no	.
yes	30	Married	18	Muslim	no	.	.	no	.	.	House wife	no work	5	no	no	no	yes	no	no	no	no	no	no	no	no	no	no	no	no	no	yes	thatch/grass/palm leaf	earth/sand	dirt	1	Pond/Lake/Dam	No facility/Bush/Field	.	Wood	no	no	0	0	0	0	0	0	no	.
yes	33	Divorced	18	Muslim	no	.	.	no	.	.	House wife	Trader/Merchant	5	yes	no	no	yes	no	no	no	no	no	no	no	no	no	no	no	no	no	yes	thatch/grass/palm leaf	cement	wood planks/shingles	1	Open Well	No facility/Bush/Field	.	Wood	yes	yes	3	1	12	6	1	0	yes	2
yes	27	Widowed	16	Muslim	no	.	.	no	.	.	House wife	daily Laborer	6	yes	no	no	yes	no	no	no	yes	yes	no	no	no	no	no	no	no	no	yes	metal or corrugated iron	earth/sand	stone with mud	1	Rainwater	No facility/Bush/Field	.	Wood	no	no	0	0	0	0	0	0	no	.
yes	30	Married	19	Muslim	no	.	.	yes	yes	10th	House wife	no work	9	yes	no	no	yes	no	no	no	no	no	no	no	no	no	no	no	no	no	yes	metal or corrugated iron	earth/sand	wood planks/shingles	2	Open Well	No facility/Bush/Field	.	Wood	yes	no	0	0	0	0	0	0	no	.
yes	24	Married	18	Muslim	no	.	.	no	.	.	House wife	daily Laborer	7	yes	no	no	yes	no	no	no	no	no	no	no	no	no	no	no	no	no	yes	thatch/grass/palm leaf	earth/sand	wood planks/shingles	1	Open Well	No facility/Bush/Field	.	Wood	no	no	0	0	0	0	0	0	no	.
yes	27	Married	17	Muslim	no	.	.	no	.	.	House wife	no work	7	yes	no	no	yes	no	no	no	no	no	no	no	no	no	no	no	no	no	yes	thatch/grass/palm leaf	earth/sand	wood planks/shingles	2	Open Well	No facility/Bush/Field	.	Wood	no	yes	1	1	9	5	1	0	yes	2
yes	25	Married	16	Muslim	no	.	.	no	.	.	House wife	farmer	6	yes	no	no	yes	no	no	no	no	no	no	no	no	no	no	no	no	no	yes	thatch/grass/palm leaf	earth/sand	stone with mud	1	Open Well	No facility/Bush/Field	.	Wood	yes	no	0	0	0	0	0	0	no	.
yes	28	Married	16	Muslim	no	.	.	yes	yes	8th	House wife	daily Laborer	8	no	no	no	yes	no	no	no	no	no	no	no	no	no	no	no	no	no	yes	thatch/grass/palm leaf	earth/sand	stone with mud	2	Open Well	No facility/Bush/Field	.	Wood	no	yes	0	0	8	6	1	0	yes	1
yes	39	Married	20	Muslim	no	.	.	no	.	.	House wife	Pastoralist	8	no	no	no	no	no	no	no	no	no	no	no	no	no	no	no	no	no	no	thatch/grass/palm leaf	earth/sand	No walls	1	Other	No facility/Bush/Field	.	Wood	no	yes	5	0	30	0	4	0	yes	4
yes	28	Married	18	Muslim	yes	no	.	no	.	.	House wife	Pastoralist	7	no	no	no	yes	no	no	no	no	no	no	no	no	no	no	no	no	no	yes	thatch/grass/palm leaf	earth/sand	No walls	2	Open Well	No facility/Bush/Field	.	Wood	no	yes	0	0	5	0	1	0	no	.
yes	20	Married	16	Muslim	no	.	.	no	.	.	House wife	Pastoralist	4	no	no	no	yes	no	no	no	no	no	no	no	no	no	no	no	no	no	yes	No roof	earth/sand	No walls	1	Open Well	No facility/Bush/Field	.	Wood	no	yes	10	0	30	0	1	0	yes	2
yes	28	Married	16	Muslim	no	.	.	no	.	.	Pastoralist	Pastoralist	6	no	no	no	yes	no	no	no	no	no	no	no	no	no	no	no	no	no	yes	Other	earth/sand	stone with lime/cement	2	Other	No facility/Bush/Field	.	Wood	no	yes	0	0	10	0	20	0	no	.
yes	35	Married	18	Muslim	no	.	.	no	.	.	House wife	Trader/Merchant	5	no	no	no	yes	no	no	no	no	no	no	no	no	no	no	no	no	no	no	thatch/grass/palm leaf	earth/sand	dirt	1	Open Spring	No facility/Bush/Field	.	Wood	yes	no	0	0	0	0	0	0	no	.
yes	28	Married	20	Muslim	no	.	.	no	.	.	House wife	Trader/Merchant	4	no	no	no	yes	no	no	no	no	no	no	no	no	no	no	no	no	no	no	thatch/grass/palm leaf	earth/sand	stone with mud	1	Open Spring	No facility/Bush/Field	.	Wood	no	no	0	0	0	0	0	0	no	.
yes	20	Married	16	Muslim	no	.	.	no	.	.	House wife	farmer	3	no	no	no	yes	no	no	no	no	no	no	no	no	no	no	no	no	no	yes	thatch/grass/palm leaf	earth/sand	dirt	1	Open Spring	No facility/Bush/Field	.	Wood	yes	no	0	0	0	0	0	0	yes	3
yes	32	Married	22	Muslim	no	.	.	no	.	.	House wife	daily Laborer	5	no	no	no	yes	no	no	no	no	no	no	no	no	no	no	no	no	no	yes	thatch/grass/palm leaf	earth/sand	dirt	1	Open Well	No facility/Bush/Field	.	Wood	no	no	0	0	0	0	0	0	no	.
yes	36	Divorced	15	Muslim	yes	yes	5th	yes	.	.	House wife	daily Laborer	7	yes	no	no	yes	no	no	no	yes	yes	no	no	yes	no	no	no	no	no	yes	metal or corrugated iron	cement	stone with mud	1	Open Well	Pit Latrine/traditional pit toilet	no	Wood	yes	yes	2	1	8	3	1	0	yes	2
yes	19	Divorced	16	Muslim	no	.	.	no	.	.	Pastoralist	Other	2	no	no	no	yes	no	no	no	no	no	no	no	no	no	no	no	no	no	yes	No roof	earth/sand	No walls	1	Other	No facility/Bush/Field	.	Wood	no	no	0	0	0	0	0	0	no	.
yes	22	Married	15	Muslim	no	.	.	yes	yes	6th	House wife	Other	4	no	no	no	yes	no	no	no	no	no	no	no	no	no	no	no	no	no	yes	metal or corrugated iron	cement	cement	2	Other	No facility/Bush/Field	.	Wood	no	no	0	0	0	0	0	0	no	.
yes	21	Married	18	Muslim	no	.	.	yes	yes	5th	House wife	daily Laborer	3	no	no	no	yes	no	no	no	no	no	no	no	no	no	no	no	no	no	yes	No roof	earth/sand	No walls	1	Pond/Lake/Dam	No facility/Bush/Field	.	Wood	no	yes	0	0	8	0	15	0	yes	10
yes	26	Married	21	Muslim	no	.	.	yes	yes	8th	House wife	Other	4	no	no	no	yes	no	no	no	yes	no	no	no	no	no	no	no	no	no	yes	No roof	earth/sand	No walls	2	Open Well	No facility/Bush/Field	.	Charcoal	yes	no	0	0	0	0	0	0	no	.
yes	26	Married	15	Muslim	no	.	.	no	.	.	House wife	Pastoralist	5	no	yes	no	yes	no	no	no	no	no	no	no	no	no	no	no	no	no	yes	No roof	earth/sand	No walls	1	Open Well	No facility/Bush/Field	.	Wood	no	no	0	0	0	0	0	0	no	.
yes	23	Married	14	Muslim	no	.	.	yes	yes	8th	House wife	daily Laborer	3	no	no	no	yes	no	no	no	yes	no	no	no	no	no	no	no	no	no	yes	No roof	earth/sand	No walls	1	Open Well	No facility/Bush/Field	.	Wood	no	no	0	0	0	0	0	0	no	.
yes	20	Married	14	Muslim	no	.	.	yes	yes	5th	House wife	daily Laborer	3	no	no	no	yes	no	no	no	no	no	no	no	no	no	no	no	no	no	yes	metal or corrugated iron	earth/sand	stone with lime/cement	2	Open Well	No facility/Bush/Field	.	Wood	no	no	0	0	0	0	0	0	no	.
yes	35	Married	17	Muslim	no	.	.	yes	yes	University/college diploma	House wife	civil servant	9	yes	yes	no	yes	no	no	no	yes	no	no	no	no	no	no	no	no	no	yes	metal or corrugated iron	cement	stone with lime/cement	2	Other	No facility/Bush/Field	.	Wood	yes	yes	0	0	14	0	1	0	yes	2
yes	28	Married	18	Muslim	no	.	.	yes	yes	10th	House wife	daily Laborer	6	yes	no	no	yes	no	no	no	yes	no	no	no	no	no	no	no	no	no	yes	No roof	earth/sand	No walls	2	Other	No facility/Bush/Field	.	Wood	yes	yes	0	0	4	0	0	0	yes	1
yes	30	Married	19	Muslim	no	.	.	yes	yes	8th	House wife	no work	7	no	no	no	yes	no	no	no	yes	no	no	no	no	no	no	no	yes	no	no	No roof	earth/sand	No walls	2	Open Well	No facility/Bush/Field	.	Wood	no	yes	0	0	5	0	1	0	no	.
yes	22	Married	18	Muslim	yes	yes	12th	yes	yes	8th	House wife	farmer	1	yes	yes	no	yes	no	no	no	no	yes	yes	no	no	no	no	no	no	no	yes	metal or corrugated iron	earth/sand	bamboo with mud	1	Open Spring	Pit Latrine/traditional pit toilet	no	Wood	yes	yes	2	0	0	0	0	0	yes	0.5
yes	20	Married	15	Muslim	no	.	.	yes	yes	4th	House wife	Other	2	yes	no	no	yes	no	no	no	no	yes	yes	no	no	no	no	no	no	no	yes	metal or corrugated iron	earth/sand	bamboo with mud	1	Piped outside compound	Pit Latrine/traditional pit toilet	no	Wood	no	yes	1	0	0	0	0	0	no	.
yes	21	Married	18	Muslim	no	.	.	no	.	.	House wife	farmer	3	yes	no	no	yes	no	no	yes	yes	yes	no	no	no	no	no	no	no	no	yes	metal or corrugated iron	earth/sand	bamboo with mud	1	Piped outside compound	Pit Latrine/traditional pit toilet	no	Wood	no	no	0	0	0	0	0	0	yes	0.5
yes	25	Married	20	Muslim	yes	yes	8th	no	.	.	House wife	farmer	4	no	no	no	yes	no	no	no	no	yes	no	no	no	no	no	no	no	no	yes	metal or corrugated iron	earth/sand	bamboo with mud	1	Piped outside compound	Pit Latrine/traditional pit toilet	no	Wood	no	yes	3	0	1	1	0	0	yes	99
yes	30	Married	15	Muslim	yes	yes	10th	yes	yes	6th	House wife	farmer	6	yes	no	no	yes	no	no	no	yes	yes	no	no	yes	no	no	no	no	no	yes	metal or corrugated iron	earth/sand	bamboo with mud	1	Piped outside compound	Pit Latrine/traditional pit toilet	no	Wood	yes	yes	1	0	0	2	0	0	yes	0.2
yes	35	Married	16	Muslim	no	.	.	yes	yes	6th	House wife	civil servant	7	no	no	no	yes	no	no	no	no	no	no	no	no	no	no	no	no	no	yes	thatch/grass/palm leaf	earth/sand	Cane/palm/trunks	2	River	No facility/Bush/Field	.	Wood	yes	yes	6	0	6	4	1	0	no	.
yes	23	Widowed	16	Muslim	no	.	.	no	.	.	Pastoralist	Pastoralist	3	no	no	no	no	no	no	no	no	no	no	no	no	no	no	no	no	no	yes	thatch/grass/palm leaf	earth/sand	Cane/palm/trunks	1	River	No facility/Bush/Field	.	Wood	no	yes	12	0	20	15	1	0	no	.
yes	22	Married	16	Muslim	no	.	.	no	.	.	House wife	Agro-pastoralist	6	no	yes	no	yes	no	no	yes	no	no	no	no	no	no	no	no	no	no	yes	thatch/grass/palm leaf	earth/sand	Cane/palm/trunks	2	River	No facility/Bush/Field	.	Wood	no	yes	5	0	15	8	1	0	yes	1
yes	20	Married	15	Muslim	no	.	.	no	.	.	House wife	Pastoralist	4	no	no	no	yes	no	no	no	no	no	no	no	no	no	no	no	no	no	yes	thatch/grass/palm leaf	earth/sand	Cane/palm/trunks	1	River	No facility/Bush/Field	.	Wood	no	yes	10	0	4	3	1	0	no	.
yes	25	Married	16	Muslim	no	.	.	no	.	.	House wife	Agro-pastoralist	5	no	yes	no	yes	no	no	yes	no	no	no	no	no	no	no	no	no	no	yes	thatch/grass/palm leaf	earth/sand	Cane/palm/trunks	2	River	No facility/Bush/Field	.	Wood	yes	yes	15	0	10	8	2	0	yes	2
yes	19	Married	15	Muslim	no	.	.	no	.	.	House wife	Agro-pastoralist	3	no	no	no	yes	no	no	yes	no	no	no	no	no	no	no	no	no	no	yes	thatch/grass/palm leaf	earth/sand	Cane/palm/trunks	1	River	No facility/Bush/Field	.	Wood	no	yes	12	0	10	6	2	0	yes	0.5
yes	29	Married	16	Muslim	no	.	.	no	.	.	House wife	Agro-pastoralist	6	no	no	no	yes	no	no	no	no	no	no	no	no	no	no	no	no	no	yes	thatch/grass/palm leaf	earth/sand	Cane/palm/trunks	2	River	No facility/Bush/Field	.	Wood	no	yes	5	0	5	0	1	0	yes	1
yes	28	Married	20	Muslim	no	.	.	no	.	.	House wife	Pastoralist	6	no	no	no	no	no	no	no	no	no	no	no	no	no	no	no	no	no	yes	wood	earth/sand	wood planks/shingles	1	Piped outside compound	No facility/Bush/Field	.	Wood	no	yes	1	0	13	0	1	0	no	.
yes	25	Married	18	Muslim	no	.	.	no	.	.	House wife	Pastoralist	8	no	no	no	no	no	no	no	no	no	no	no	no	no	no	no	no	no	yes	wood	earth/sand	wood planks/shingles	1	River	No facility/Bush/Field	.	Wood	no	yes	2	0	13	0	1	0	no	.
yes	25	Married	18	Muslim	no	.	.	no	.	.	House wife	Pastoralist	5	no	no	no	no	no	no	no	no	no	no	no	no	no	no	no	no	no	yes	wood	earth/sand	wood planks/shingles	1	River	No facility/Bush/Field	.	Wood	no	yes	0	0	6	0	1	0	no	.
yes	27	Married	18	Muslim	no	.	.	no	.	.	House wife	Pastoralist	6	no	no	no	no	no	no	no	no	no	no	no	no	no	no	no	no	no	yes	wood	earth/sand	wood planks/shingles	1	River	No facility/Bush/Field	.	Wood	no	yes	1	0	13	0	1	0	no	.
yes	25	Married	23	Muslim	no	.	.	no	.	.	House wife	Pastoralist	3	no	no	no	no	no	no	no	no	no	no	no	no	no	no	no	no	no	yes	wood	earth/sand	wood planks/shingles	1	River	No facility/Bush/Field	.	Wood	no	yes	1	0	25	0	1	0	no	.
yes	30	Married	14	Muslim	no	.	.	no	.	.	House wife	Pastoralist	8	no	no	no	no	no	no	no	no	no	no	no	no	no	no	no	no	no	yes	wood	earth/sand	wood planks/shingles	1	River	No facility/Bush/Field	.	Wood	no	yes	1	0	23	0	1	0	no	.
yes	26	Married	15	Muslim	no	.	.	no	.	.	House wife	Pastoralist	7	no	no	no	no	no	no	no	no	no	no	no	no	no	no	no	no	no	yes	wood	earth/sand	wood planks/shingles	1	River	No facility/Bush/Field	.	Wood	no	yes	3	0	35	0	2	0	no	.
yes	25	Married	15	Muslim	no	.	.	yes	yes	6th	House wife	farmer	6	yes	no	no	yes	no	no	no	yes	yes	no	no	no	no	no	no	no	no	yes	metal or corrugated iron	earth/sand	bamboo with mud	1	Piped outside compound	Pit Latrine/traditional pit toilet	no	Wood	no	yes	1	1	0	1	0	1	yes	1
yes	25	Married	16	Muslim	no	.	.	yes	yes	8th	House wife	farmer	6	yes	yes	no	yes	no	no	no	no	yes	no	no	no	no	no	no	no	no	yes	metal or corrugated iron	earth/sand	bamboo with mud	1	Piped outside compound	Pit Latrine/traditional pit toilet	no	Wood	no	yes	0	3	0	0	0	0	yes	1
yes	24	Married	18	Muslim	yes	yes	2nd	yes	yes	6th	House wife	farmer	4	yes	no	no	yes	no	no	no	no	yes	no	no	no	no	no	no	no	no	yes	metal or corrugated iron	earth/sand	bamboo with mud	1	Open Spring	Pit Latrine/traditional pit toilet	no	Wood	no	no	0	0	0	0	0	0	yes	1
yes	28	Married	15	Muslim	no	.	.	yes	no	.	House wife	farmer	6	yes	no	no	yes	no	no	no	no	yes	no	no	no	no	no	no	no	no	yes	metal or corrugated iron	earth/sand	bamboo with mud	1	Piped outside compound	Pit Latrine/traditional pit toilet	no	Wood	no	yes	0	0	0	1	0	0	no	.
yes	26	Married	15	Muslim	no	.	.	no	.	.	House wife	farmer	7	yes	no	no	yes	no	no	no	no	no	no	no	no	no	no	no	no	no	yes	metal or corrugated iron	earth/sand	bamboo with mud	1	Piped outside compound	Pit Latrine/traditional pit toilet	no	Wood	yes	no	0	0	0	0	0	0	yes	1
yes	30	Married	15	Muslim	no	.	.	no	.	.	Pastoralist	Agro-pastoralist	10	no	no	no	no	no	no	yes	no	no	no	no	no	no	no	no	no	no	yes	thatch/grass/palm leaf	earth/sand	wood planks/shingles	3	River	No facility/Bush/Field	.	Wood	yes	yes	0	0	40	15	1	0	yes	2
yes	30	Married	18	Muslim	no	.	.	no	.	.	Agro-pastoralist	Agro-pastoralist	8	no	no	no	yes	no	no	no	no	no	no	no	no	no	no	no	no	no	no	thatch/grass/palm leaf	earth/sand	wood planks/shingles	2	River	No facility/Bush/Field	.	Wood	no	yes	0	0	10	10	2	0	yes	1
yes	26	Married	17	Muslim	no	.	.	no	.	.	Pastoralist	Agro-pastoralist	6	no	no	no	yes	no	no	no	no	no	no	no	no	no	no	no	no	no	no	thatch/grass/palm leaf	earth/sand	wood planks/shingles	2	River	No facility/Bush/Field	.	Wood	no	yes	0	0	8	5	2	0	yes	1
yes	30	Married	15	Muslim	no	.	.	no	.	.	Pastoralist	Agro-pastoralist	7	no	no	no	yes	no	no	no	no	no	no	no	no	no	no	no	no	no	no	thatch/grass/palm leaf	earth/sand	wood planks/shingles	2	River	No facility/Bush/Field	.	Wood	no	yes	0	0	15	6	2	0	yes	2
yes	28	Married	16	Muslim	no	.	.	no	.	.	House wife	Agro-pastoralist	6	no	no	no	yes	no	no	no	no	no	no	no	no	no	no	no	no	no	yes	thatch/grass/palm leaf	earth/sand	wood planks/shingles	2	River	No facility/Bush/Field	.	Wood	no	yes	0	0	15	8	2	0	yes	2
yes	32	Married	15	Muslim	no	.	.	no	.	.	House wife	Pastoralist	8	no	no	no	yes	no	no	no	no	no	no	no	no	no	no	no	no	no	yes	thatch/grass/palm leaf	earth/sand	wood planks/shingles	2	River	No facility/Bush/Field	.	Wood	no	no	0	0	0	0	0	0	yes	1
yes	30	Married	16	Muslim	no	.	.	no	.	.	Pastoralist	Agro-pastoralist	6	no	no	no	yes	no	no	no	no	no	no	no	no	no	no	no	no	no	yes	thatch/grass/palm leaf	earth/sand	wood planks/shingles	2	River	No facility/Bush/Field	.	Wood	no	yes	0	0	10	4	0	0	yes	2
yes	30	Married	17	Muslim	no	.	.	no	.	.	House wife	no work	11	no	yes	no	yes	no	no	no	no	no	no	no	no	no	no	no	no	no	yes	No roof	earth/sand	covered adobe	2	Other	No facility/Bush/Field	.	Wood	yes	yes	0	0	30	0	0	0	yes	1
yes	22	Married	17	Muslim	no	.	.	no	.	.	House wife	no work	5	no	no	no	yes	no	no	no	no	no	no	no	no	no	no	no	no	no	yes	No roof	earth/sand	No walls	1	Other	No facility/Bush/Field	.	Wood	no	yes	0	0	20	12	0	0	no	.
yes	28	Married	20	Muslim	no	.	.	no	.	.	House wife	no work	6	no	no	no	yes	no	no	no	no	no	no	no	no	no	no	no	no	no	yes	No roof	earth/sand	No walls	1	Other	No facility/Bush/Field	.	Wood	no	yes	0	0	17	0	1	0	no	.
yes	35	Married	16	Muslim	no	.	.	no	.	.	House wife	no work	8	no	no	no	no	no	no	no	no	no	no	no	no	no	no	no	no	no	yes	No roof	earth/sand	No walls	1	Other	No facility/Bush/Field	.	Wood	no	yes	0	0	10	0	1	0	no	.
yes	18	Married	16	Muslim	yes	yes	3rd	yes	yes	8th	House wife	civil servant	3	no	no	no	yes	no	no	no	no	no	no	no	no	no	no	no	no	yes	no	thatch/grass/palm leaf	earth/sand	covered adobe	1	Open Well	No facility/Bush/Field	.	Wood	yes	no	0	0	0	0	0	0	no	.
yes	32	Married	17	Muslim	no	.	.	no	.	.	Trader/Merchant	no work	9	no	no	no	no	no	no	no	no	no	no	no	no	no	no	no	no	no	yes	thatch/grass/palm leaf	earth/sand	No walls	1	Protected hand pump spring	No facility/Bush/Field	.	Wood	no	yes	0	0	25	0	2	0	yes	1
yes	20	Married	18	Muslim	no	.	.	no	.	.	House wife	Other	3	no	no	no	yes	no	no	no	no	no	no	no	no	no	no	no	no	no	yes	thatch/grass/palm leaf	earth/sand	other	1	Protected Spring	No facility/Bush/Field	.	Wood	no	yes	0	0	15	0	1	0	yes	1
yes	20	Married	17	Muslim	no	.	.	no	.	.	House wife	Pastoralist	4	no	no	no	yes	no	no	no	no	no	no	no	no	no	no	no	no	no	yes	thatch/grass/palm leaf	earth/sand	No walls	1	Open Well	No facility/Bush/Field	.	Wood	no	yes	0	0	10	0	4	0	no	.
yes	32	Married	17	Muslim	no	.	.	no	.	.	House wife	no work	12	no	no	no	yes	no	no	no	no	no	no	no	no	no	no	no	no	no	yes	thatch/grass/palm leaf	earth/sand	other	1	Covered Well	No facility/Bush/Field	.	Wood	no	yes	0	0	10	0	3	0	yes	1
yes	34	Married	20	Muslim	no	.	.	no	.	.	Trader/Merchant	no work	8	no	no	no	yes	no	no	no	no	no	no	no	no	no	no	no	no	no	yes	thatch/grass/palm leaf	earth/sand	other	1	Covered Well	No facility/Bush/Field	.	Wood	no	yes	0	0	10	0	0	0	no	.
yes	26	Married	17	Muslim	yes	yes	2nd	no	.	.	House wife	Other	3	no	no	no	yes	no	no	no	no	no	no	no	no	no	no	no	no	no	no	thatch/grass/palm leaf	earth/sand	No walls	1	Open Well	No facility/Bush/Field	.	Wood	no	yes	0	1	0	0	0	0	no	.
yes	25	Married	15	Muslim	no	.	.	no	.	.	House wife	Pastoralist	9	no	no	no	no	yes	no	yes	no	no	no	no	no	no	no	no	no	no	no	wood	earth/sand	Cane/palm/trunks	1	River	No facility/Bush/Field	.	Wood	no	yes	0	0	10	0	0	0	no	.
yes	30	Married	17	Muslim	no	.	.	no	.	.	House wife	Pastoralist	10	no	no	no	no	no	no	no	no	no	no	no	no	no	no	no	no	no	yes	wood	earth/sand	Cane/palm/trunks	2	River	No facility/Bush/Field	.	Wood	no	yes	0	0	20	0	0	0	no	.
yes	19	Married	14	Muslim	no	.	.	no	.	.	House wife	Pastoralist	6	no	no	no	no	yes	no	no	no	no	no	no	no	no	no	no	no	no	yes	wood	earth/sand	Cane/palm/trunks	2	River	No facility/Bush/Field	.	Wood	no	no	0	0	0	0	0	0	no	.
yes	21	Married	16	Muslim	no	.	.	no	.	.	House wife	Pastoralist	8	no	no	no	no	yes	no	no	no	no	no	no	no	no	no	no	no	no	yes	wood	earth/sand	Cane/palm/trunks	2	River	No facility/Bush/Field	.	Wood	no	no	0	0	0	0	0	0	no	.
yes	34	Married	16	Muslim	yes	yes	3rd	no	.	.	House wife	Pastoralist	8	no	no	no	no	yes	no	no	no	no	no	no	no	no	no	no	no	no	yes	wood	earth/sand	Cane/palm/trunks	3	River	No facility/Bush/Field	.	Wood	no	no	0	0	0	0	0	0	no	.
yes	24	Married	15	Muslim	no	.	.	no	.	.	House wife	Pastoralist	9	no	no	no	no	no	no	no	no	no	no	no	no	no	no	no	no	no	yes	wood	earth/sand	Cane/palm/trunks	2	River	No facility/Bush/Field	.	Wood	no	yes	0	0	13	0	0	0	no	.
yes	39	Married	15	Muslim	no	.	.	no	.	.	House wife	civil servant	8	yes	no	no	yes	no	no	no	no	no	no	no	no	no	no	no	no	no	yes	thatch/grass/palm leaf	earth/sand	wood planks/shingles	2	Open Well	No facility/Bush/Field	.	Wood	no	yes	0	0	5	6	2	0	no	.
yes	25	Married	16	Muslim	no	.	.	yes	yes	6th	House wife	farmer	8	yes	no	no	yes	no	no	no	yes	yes	no	no	no	no	no	no	no	no	yes	thatch/grass/palm leaf	earth/sand	stone with mud	2	Open Well	Pit Latrine/traditional pit toilet	yes	Wood	yes	yes	1	3	12	8	1	0	yes	1
yes	31	Widowed	16	Muslim	no	.	.	no	.	.	House wife	farmer	9	yes	yes	no	yes	no	no	no	yes	yes	no	no	no	no	no	no	no	no	yes	metal or corrugated iron	cement	stone with mud	1	Open Well	No facility/Bush/Field	.	Wood	yes	yes	2	1	8	6	1	0	yes	2
yes	17	Married	15	Muslim	no	.	.	no	.	.	House wife	daily Laborer	3	no	no	no	no	no	no	no	no	no	no	no	no	no	no	no	no	no	no	No roof	dung	No walls	1	Rainwater	Other	no	Charcoal	no	no	0	0	0	0	0	0	no	.
yes	40	Married	15	Muslim	no	.	.	yes	yes	8th	House wife	daily Laborer	11	no	no	no	no	no	no	no	no	no	no	no	no	no	no	no	no	no	no	thatch/grass/palm leaf	wood	No walls	1	Rainwater	Other	no	Wood	no	no	0	0	0	0	0	0	no	.
yes	35	Married	15	Muslim	no	.	.	no	.	.	House wife	no work	10	no	no	no	no	no	no	no	no	no	no	no	no	no	no	no	no	no	yes	thatch/grass/palm leaf	wood	dirt	1	Rainwater	Other	no	Wood	no	no	0	0	0	0	0	0	no	.
yes	30	Married	15	Muslim	no	.	.	no	.	.	House wife	farmer	8	no	no	no	no	yes	no	no	no	no	no	no	no	no	no	no	no	no	yes	thatch/grass/palm leaf	dung	dirt	1	Rainwater	Other	no	Wood	no	yes	0	0	8	0	0	0	no	.
yes	22	Married	19	Muslim	no	.	.	no	.	.	House wife	farmer	3	yes	yes	no	yes	no	no	no	yes	yes	no	no	no	no	no	no	no	no	no	metal or corrugated iron	earth/sand	bamboo with mud	1	Protected Spring	Pit Latrine/traditional pit toilet	no	Wood	no	yes	0	0	0	2	0	0	yes	0.5
yes	33	Married	19	Orthodox	no	.	.	no	.	.	House wife	farmer	6	yes	yes	no	yes	no	no	no	no	yes	no	no	no	no	no	no	no	no	yes	metal or corrugated iron	earth/sand	bamboo with mud	2	Protected Spring	Pit Latrine/traditional pit toilet	no	Wood	yes	yes	1	0	0	2	0	4	yes	0.5
yes	25	Married	15	Muslim	no	.	.	yes	yes	2nd	House wife	farmer	6	no	yes	no	yes	no	no	no	yes	yes	no	no	no	no	no	no	no	no	yes	metal or corrugated iron	earth/sand	bamboo with mud	1	Open Spring	Pit Latrine/traditional pit toilet	no	Wood	yes	yes	0	0	0	0	0	2	yes	0.25
yes	30	Married	39	Muslim	no	.	.	no	.	.	House wife	farmer	8	yes	no	no	yes	no	no	no	yes	yes	no	no	no	no	no	no	no	no	yes	metal or corrugated iron	earth/sand	bamboo with mud	3	Open Spring	Pit Latrine/traditional pit toilet	yes	Wood	no	yes	4	0	0	0	0	0	yes	0.75
yes	24	Married	19	Protestant	yes	yes	10th	yes	yes	10th	House wife	farmer	3	yes	yes	no	yes	no	no	no	yes	yes	no	no	no	no	no	no	no	no	yes	thatch/grass/palm leaf	earth/sand	bamboo with mud	1	Protected Spring	Pit Latrine/traditional pit toilet	no	Wood	yes	yes	4	0	0	0	0	0	yes	1
yes	28	Married	18	Muslim	no	.	.	no	.	.	House wife	no work	7	no	no	no	yes	no	no	no	no	no	no	no	no	no	no	no	no	no	yes	thatch/grass/palm leaf	earth/sand	wood planks/shingles	1	Open Well	No facility/Bush/Field	.	Wood	yes	no	0	0	0	0	0	0	yes	3
yes	30	Married	16	Muslim	no	.	.	no	.	.	House wife	daily Laborer	7	no	no	no	no	no	no	no	no	no	no	no	no	no	no	no	no	no	yes	thatch/grass/palm leaf	earth/sand	No walls	1	Open Well	No facility/Bush/Field	.	Wood	no	no	0	0	0	0	0	0	no	.
yes	32	Married	15	Muslim	no	.	.	no	.	.	House wife	daily Laborer	5	no	no	no	yes	no	no	no	no	no	no	no	no	no	no	no	no	no	yes	thatch/grass/palm leaf	earth/sand	No walls	1	Open Well	No facility/Bush/Field	.	Wood	no	no	0	0	0	0	0	0	no	.
yes	28	Married	16	Muslim	no	.	.	no	.	.	House wife	daily Laborer	8	no	no	no	yes	no	no	no	no	no	no	no	no	no	no	no	yes	no	yes	thatch/grass/palm leaf	earth/sand	No walls	1	Open Well	No facility/Bush/Field	.	Wood	yes	yes	0	0	5	0	0	0	no	.
yes	29	Married	15	Muslim	no	.	.	no	.	.	House wife	daily Laborer	8	no	no	no	yes	no	no	no	no	no	no	no	no	no	no	no	no	no	yes	thatch/grass/palm leaf	earth/sand	No walls	1	Open Well	No facility/Bush/Field	.	Wood	yes	no	0	0	0	0	0	0	no	.
yes	29	Married	17	Muslim	no	.	.	yes	yes	3rd	House wife	daily Laborer	5	no	no	no	no	no	no	no	no	no	no	no	no	no	no	no	no	no	yes	thatch/grass/palm leaf	earth/sand	No walls	1	Open Well	No facility/Bush/Field	.	Wood	no	no	0	0	0	0	0	0	no	.
yes	32	Married	15	Muslim	no	.	.	no	.	.	Trader/Merchant	farmer	10	no	no	no	yes	no	no	no	no	no	no	no	no	no	no	no	no	yes	yes	thatch/grass/palm leaf	earth/sand	No walls	1	Open Well	No facility/Bush/Field	.	Wood	yes	no	0	0	0	0	0	0	yes	3
yes	32	Married	15	Muslim	no	.	.	no	.	.	House wife	daily Laborer	5	no	no	no	yes	no	no	no	no	no	no	no	no	no	no	no	no	no	yes	thatch/grass/palm leaf	earth/sand	No walls	1	Open Well	No facility/Bush/Field	.	Wood	no	no	0	0	0	0	0	0	no	.
yes	30	Married	15	Muslim	no	.	.	no	.	.	House wife	Pastoralist	6	no	no	no	no	no	no	no	no	no	no	no	no	no	no	no	no	no	yes	thatch/grass/palm leaf	earth/sand	Cane/palm/trunks	1	River	No facility/Bush/Field	.	Wood	no	yes	0	0	10	0	0	0	yes	1
yes	40	Married	18	Muslim	no	.	.	no	.	.	House wife	Pastoralist	6	no	no	no	no	no	no	no	no	no	no	no	no	no	no	no	no	no	yes	thatch/grass/palm leaf	earth/sand	Cane/palm/trunks	1	River	No facility/Bush/Field	.	Wood	no	yes	0	0	10	0	0	0	yes	1
yes	30	Married	16	Muslim	no	.	.	no	.	.	House wife	Pastoralist	7	no	no	no	yes	no	no	no	no	no	no	no	no	no	no	no	no	no	yes	thatch/grass/palm leaf	earth/sand	Cane/palm/trunks	1	River	No facility/Bush/Field	.	Wood	no	yes	0	0	6	0	0	0	no	.
yes	28	Married	17	Muslim	no	.	.	no	.	.	House wife	Pastoralist	6	no	no	no	yes	no	no	no	no	no	no	no	no	no	no	no	no	no	yes	thatch/grass/palm leaf	earth/sand	Cane/palm/trunks	1	River	No facility/Bush/Field	.	Wood	no	yes	0	0	9	8	0	0	yes	1
yes	39	Married	18	Muslim	no	.	.	no	.	.	House wife	Pastoralist	10	no	no	no	yes	no	no	no	no	no	no	no	no	no	no	no	no	no	yes	thatch/grass/palm leaf	earth/sand	Cane/palm/trunks	1	River	No facility/Bush/Field	.	Wood	no	yes	0	0	6	0	0	0	no	.
yes	28	Married	16	Muslim	no	.	.	no	.	.	House wife	Pastoralist	5	no	no	no	yes	no	no	no	no	no	no	no	no	no	no	no	no	no	yes	thatch/grass/palm leaf	earth/sand	Cane/palm/trunks	1	River	No facility/Bush/Field	.	Wood	no	no	0	0	0	0	0	0	no	.
yes	29	Married	15	Muslim	no	.	.	yes	yes	9th	House wife	daily Laborer	6	yes	no	no	yes	no	no	no	no	no	no	no	no	no	no	no	no	no	yes	thatch/grass/palm leaf	earth/sand	wood planks/shingles	2	Open Well	No facility/Bush/Field	.	Wood	yes	yes	0	0	15	9	3	0	yes	2
yes	25	Married	20	Protestant	no	.	.	yes	yes	5th	House wife	farmer	5	yes	yes	no	yes	no	no	no	yes	yes	no	no	no	no	no	no	no	no	no	metal or corrugated iron	earth/sand	stone with mud	1	Piped outside compound	Pit Latrine/traditional pit toilet	yes	Wood	no	yes	0	0	0	0	0	1	yes	0.0025
yes	37	Married	22	Protestant	no	.	.	yes	yes	9th	House wife	farmer	7	yes	yes	no	yes	no	no	no	yes	yes	no	no	no	no	no	no	no	no	yes	metal or corrugated iron	earth/sand	stone with mud	1	Piped outside compound	Pit Latrine/traditional pit toilet	no	Wood	yes	no	0	0	0	0	0	0	yes	0.0025
yes	22	Married	17	Protestant	yes	yes	10th	yes	yes	University/college diploma	House wife	civil servant	5	yes	no	no	yes	no	no	no	no	yes	no	no	no	no	no	no	no	no	yes	metal or corrugated iron	earth/sand	stone with mud	1	Piped outside compound	Pit Latrine/traditional pit toilet	yes	Wood	yes	no	0	0	0	0	0	0	no	.
yes	20	Married	15	Protestant	yes	yes	7th	yes	yes	11th	House wife	farmer	3	no	no	no	yes	no	no	no	no	yes	no	no	no	no	no	no	no	no	yes	thatch/grass/palm leaf	earth/sand	bamboo with mud	1	Pond/Lake/Dam	Pit Latrine/traditional pit toilet	no	Wood	yes	yes	1	0	0	1	0	0	yes	0.0025
yes	25	Married	16	Muslim	no	.	.	no	.	.	House wife	Pastoralist	7	no	no	no	no	no	no	no	no	no	no	no	no	no	no	no	no	no	yes	thatch/grass/palm leaf	earth/sand	Cane/palm/trunks	1	River	No facility/Bush/Field	.	Wood	no	yes	0	0	0	0	0	0	no	.
yes	34	Married	16	Muslim	no	.	.	no	.	.	House wife	Pastoralist	10	no	no	no	yes	no	no	no	no	no	no	no	no	no	no	no	no	no	yes	thatch/grass/palm leaf	earth/sand	Cane/palm/trunks	1	River	No facility/Bush/Field	.	Wood	no	yes	0	0	10	2	0	0	no	.
yes	20	Married	18	Muslim	no	.	.	no	.	.	Pastoralist	Pastoralist	4	no	no	no	no	no	no	no	no	no	no	no	no	no	no	no	no	no	yes	thatch/grass/palm leaf	earth/sand	Cane/palm/trunks	1	River	No facility/Bush/Field	.	Wood	no	yes	0	0	0	10	0	0	no	.
yes	30	Married	18	Muslim	no	.	.	no	.	.	House wife	Pastoralist	6	no	no	no	no	no	no	no	no	no	no	no	no	no	no	no	no	no	yes	thatch/grass/palm leaf	earth/sand	Cane/palm/trunks	1	River	No facility/Bush/Field	.	Wood	no	yes	0	0	8	0	0	0	no	.
yes	22	Married	16	Muslim	no	.	.	no	.	.	House wife	Pastoralist	6	no	no	no	yes	no	no	no	no	no	no	no	no	no	no	no	no	no	yes	thatch/grass/palm leaf	earth/sand	Cane/palm/trunks	1	River	No facility/Bush/Field	.	Wood	no	yes	0	0	7	0	0	0	no	.
yes	26	Married	18	Muslim	no	.	.	no	.	.	House wife	Pastoralist	4	no	no	no	no	yes	no	no	no	no	no	no	no	no	no	no	no	no	yes	thatch/grass/palm leaf	earth/sand	Cane/palm/trunks	1	River	No facility/Bush/Field	.	Wood	no	yes	0	0	8	0	0	0	no	.
yes	22	Married	18	Muslim	no	.	.	no	.	.	House wife	Pastoralist	4	no	no	no	no	no	no	no	no	no	no	no	no	no	no	no	no	no	yes	thatch/grass/palm leaf	earth/sand	Cane/palm/trunks	1	River	No facility/Bush/Field	.	Wood	no	yes	0	0	8	4	0	0	no	.
yes	35	Married	17	Muslim	no	.	.	no	.	.	House wife	Pastoralist	10	no	yes	no	yes	no	no	yes	no	no	no	no	no	no	no	no	no	no	yes	thatch/grass/palm leaf	earth/sand	Cane/palm/trunks	2	Piped outside compound	No facility/Bush/Field	.	Wood	no	yes	0	0	5	5	2	0	no	.
yes	35	Married	17	Muslim	no	.	.	no	.	.	House wife	Pastoralist	8	no	no	no	yes	no	no	yes	no	no	no	no	no	no	no	no	no	no	yes	thatch/grass/palm leaf	earth/sand	Cane/palm/trunks	2	Piped outside compound	No facility/Bush/Field	.	Wood	yes	yes	0	0	15	2	5	0	no	.
yes	22	Married	17	Muslim	no	.	.	no	.	.	House wife	Pastoralist	3	no	no	no	yes	no	no	no	no	no	no	no	no	no	no	no	no	no	yes	thatch/grass/palm leaf	earth/sand	Cane/palm/trunks	1	Piped outside compound	No facility/Bush/Field	.	Wood	no	yes	2	0	10	0	5	0	no	.
yes	32	Married	18	Muslim	no	.	.	no	.	.	House wife	Pastoralist	9	no	no	no	yes	no	no	no	no	no	no	no	no	no	no	no	no	no	yes	thatch/grass/palm leaf	earth/sand	Cane/palm/trunks	2	Piped outside compound	No facility/Bush/Field	.	Wood	no	yes	2	2	15	10	2	0	no	.
yes	28	Married	18	Muslim	no	.	.	no	.	.	House wife	Pastoralist	6	no	yes	no	yes	no	no	no	no	no	no	no	no	no	no	no	no	no	yes	thatch/grass/palm leaf	earth/sand	Cane/palm/trunks	1	Piped outside compound	No facility/Bush/Field	.	Wood	no	yes	3	2	25	10	2	0	no	.
yes	32	Married	17	Muslim	no	.	.	no	.	.	House wife	Pastoralist	8	no	yes	no	yes	no	no	no	no	no	no	no	no	no	no	no	no	no	yes	thatch/grass/palm leaf	earth/sand	Cane/palm/trunks	2	Piped outside compound	No facility/Bush/Field	.	Wood	no	yes	2	1	20	5	1	0	no	.
yes	24	Married	18	Muslim	no	.	.	no	.	.	House wife	Pastoralist	4	no	yes	no	yes	no	no	yes	no	no	no	no	no	no	no	no	no	no	yes	thatch/grass/palm leaf	earth/sand	Cane/palm/trunks	1	Piped outside compound	No facility/Bush/Field	.	Wood	no	yes	0	0	12	4	2	0	no	.
yes	32	Married	20	Muslim	no	.	.	no	.	.	House wife	Pastoralist	8	no	yes	no	yes	no	no	no	no	no	no	no	no	no	no	no	no	no	yes	thatch/grass/palm leaf	earth/sand	Cane/palm/trunks	1	Piped outside compound	No facility/Bush/Field	.	Wood	no	yes	4	2	20	10	1	0	no	.
yes	25	Married	15	Muslim	no	.	.	no	.	.	House wife	Trader/Merchant	4	no	no	no	yes	no	no	no	no	no	no	no	no	no	no	no	no	no	yes	thatch/grass/palm leaf	earth/sand	stone with mud	1	Open Well	No facility/Bush/Field	.	Wood	yes	no	0	0	0	0	0	0	no	.
yes	23	Married	20	Muslim	no	.	.	no	.	.	House wife	Trader/Merchant	3	no	no	no	yes	no	no	no	no	no	no	no	no	no	no	no	no	no	yes	thatch/grass/palm leaf	earth/sand	stone with mud	1	Protected hand pump spring	No facility/Bush/Field	.	Wood	yes	no	0	0	0	0	0	0	no	.
yes	34	Married	25	Muslim	no	.	.	no	.	.	House wife	daily Laborer	4	no	no	no	yes	no	no	no	no	no	no	no	no	no	no	no	no	no	yes	metal or corrugated iron	earth/sand	Cane/palm/trunks	1	Protected hand pump spring	No facility/Bush/Field	.	Wood	yes	no	0	0	0	0	0	0	no	.
yes	20	Married	16	Muslim	yes	yes	5th	yes	yes	10th	House wife	daily Laborer	3	no	no	no	yes	no	no	no	no	no	no	no	no	no	no	no	no	no	yes	metal or corrugated iron	earth/sand	cement	2	Pond/Lake/Dam	Pit Latrine/traditional pit toilet	yes	Wood	yes	no	0	0	0	0	0	0	yes	4
yes	32	Married	28	Muslim	no	.	.	no	.	.	House wife	daily Laborer	3	no	no	no	yes	no	no	no	no	no	no	no	no	no	no	no	no	no	yes	thatch/grass/palm leaf	earth/sand	dirt	1	Pond/Lake/Dam	No facility/Bush/Field	.	Wood	yes	no	0	0	0	0	0	0	yes	2
yes	31	Married	18	Muslim	no	.	.	no	.	.	House wife	daily Laborer	9	no	no	no	yes	no	no	no	no	no	no	no	no	no	no	no	no	no	yes	thatch/grass/palm leaf	earth/sand	wood planks/shingles	2	Open Well	No facility/Bush/Field	.	Wood	no	no	0	0	0	0	0	0	no	.
yes	28	Divorced	15	Muslim	no	.	.	no	.	.	House wife	civil servant	7	yes	yes	no	yes	no	no	no	no	yes	no	no	no	no	no	no	no	no	yes	metal or corrugated iron	earth/sand	wood planks/shingles	1	Open Well	No facility/Bush/Field	.	Wood	no	yes	2	2	14	10	1	0	yes	3
yes	33	Married	18	Muslim	no	.	.	no	.	.	House wife	no work	9	yes	no	no	yes	no	no	no	no	no	no	no	no	no	no	no	no	no	yes	metal or corrugated iron	cement	stone with mud	2	Open Well	No facility/Bush/Field	.	Wood	yes	yes	0	0	8	6	1	0	yes	3
yes	28	Married	15	Muslim	no	.	.	no	.	.	House wife	Trader/Merchant	5	yes	no	no	yes	no	no	no	no	no	no	no	no	no	no	no	no	no	yes	thatch/grass/palm leaf	earth/sand	wood planks/shingles	1	Open Well	No facility/Bush/Field	.	Wood	no	no	0	0	0	0	0	0	yes	2
yes	26	Married	15	Muslim	no	.	.	no	.	.	House wife	farmer	10	no	no	no	yes	no	no	no	no	no	no	no	no	no	no	no	no	no	yes	thatch/grass/palm leaf	earth/sand	stone with mud	2	Covered Well	No facility/Bush/Field	.	Wood	yes	no	0	0	0	0	0	0	no	.
yes	35	Married	20	Muslim	no	.	.	no	.	.	House wife	farmer	8	no	no	no	yes	no	no	no	no	no	no	no	no	no	no	no	no	no	yes	metal or corrugated iron	earth/sand	stone with mud	1	Open Spring	Pit Latrine/traditional pit toilet	yes	Wood	yes	yes	0	0	17	11	1	0	yes	2
yes	26	Married	15	Muslim	no	.	.	no	.	.	House wife	Pastoralist	6	yes	no	no	yes	no	no	no	no	no	no	no	no	no	no	no	no	no	yes	wood planks	earth/sand	wood planks/shingles	2	Open Well	No facility/Bush/Field	.	Wood	yes	yes	2	1	12	9	1	0	yes	4
yes	30	Married	18	Protestant	yes	yes	2nd	yes	yes	University/college diploma	House wife	farmer	7	no	no	no	yes	no	no	no	yes	yes	yes	no	yes	no	no	no	no	no	yes	palm/bamboo	palm/bamboo	Cane/palm/trunks	1	Open Spring	Pit Latrine/traditional pit toilet	yes	Wood	yes	yes	3	0	0	2	1	2	yes	1
yes	42	Married	15	Protestant	yes	yes	2nd	yes	yes	10th	House wife	farmer	9	no	yes	no	yes	no	no	no	no	yes	yes	no	yes	no	no	no	no	no	yes	palm/bamboo	earth/sand	Cane/palm/trunks	1	Open Spring	Pit Latrine/traditional pit toilet	no	Wood	yes	yes	7	0	0	3	0	0	yes	3
yes	20	Married	18	Protestant	yes	yes	9th	yes	yes	10th	House wife	Trader/Merchant	3	yes	yes	yes	yes	no	no	no	yes	yes	yes	no	no	no	yes	no	no	no	yes	metal or corrugated iron	earth/sand	dirt	1	Protected Spring	Pit Latrine/traditional pit toilet	no	Wood	yes	yes	3	0	0	4	1	2	yes	1.5
yes	32	Married	18	Protestant	yes	yes	4th	yes	yes	10th	House wife	farmer	6	yes	yes	no	yes	no	no	no	yes	yes	yes	no	no	no	no	no	no	no	yes	metal or corrugated iron	cement	dirt	1	Protected Spring	Pit Latrine/traditional pit toilet	no	Wood	yes	yes	6	0	0	3	0	4	yes	2
yes	28	Married	19	Muslim	no	.	.	no	.	.	House wife	farmer	6	yes	yes	no	yes	no	no	no	no	yes	no	no	no	no	no	no	no	no	yes	metal or corrugated iron	earth/sand	bamboo with mud	1	Protected Spring	Pit Latrine/traditional pit toilet	no	Wood	no	no	0	0	0	0	0	0	yes	0.25
yes	25	Married	18	Muslim	yes	yes	4th	yes	yes	8th	House wife	farmer	4	yes	yes	no	yes	no	no	no	yes	yes	yes	no	no	no	no	no	no	no	yes	metal or corrugated iron	earth/sand	bamboo with mud	2	Protected Spring	Pit Latrine/traditional pit toilet	no	Wood	yes	yes	5	0	0	0	0	6	yes	1
yes	29	Married	18	Orthodox	yes	no	.	yes	no	.	House wife	farmer	6	yes	yes	no	yes	no	no	no	yes	yes	no	no	no	no	no	no	no	no	yes	metal or corrugated iron	earth/sand	bamboo with mud	2	Protected Spring	Pit Latrine/traditional pit toilet	no	Wood	no	yes	2	0	0	2	0	5	yes	0.75
yes	22	Married	18	Orthodox	yes	yes	4th	yes	yes	3rd	House wife	farmer	4	yes	yes	no	yes	no	no	no	no	yes	yes	no	no	no	no	no	no	no	yes	metal or corrugated iron	earth/sand	bamboo with mud	1	Protected Spring	Pit Latrine/traditional pit toilet	no	Wood	no	yes	2	0	0	0	0	3	no	.
yes	23	Married	18	Muslim	yes	yes	5th	yes	no	.	House wife	farmer	7	yes	yes	no	yes	no	no	no	no	no	no	no	no	no	no	no	no	no	yes	metal or corrugated iron	earth/sand	bamboo with mud	2	Open Spring	Pit Latrine/traditional pit toilet	no	Wood	no	yes	5	0	0	3	0	0	yes	0.75
yes	20	Married	16	Muslim	no	.	.	no	.	.	House wife	farmer	4	yes	no	no	yes	no	no	no	no	no	no	no	no	no	no	no	no	no	yes	metal or corrugated iron	earth/sand	bamboo with mud	1	Piped outside compound	Pit Latrine/traditional pit toilet	yes	Wood	no	no	0	0	0	0	0	0	no	.
yes	20	Married	16	Muslim	yes	yes	5th	no	.	.	House wife	farmer	4	yes	no	no	yes	no	no	no	yes	yes	no	no	no	no	no	no	no	no	yes	metal or corrugated iron	earth/sand	bamboo with mud	1	Piped outside compound	Pit Latrine/traditional pit toilet	yes	Wood	no	no	0	0	0	0	0	0	no	.
yes	25	Married	16	Muslim	no	.	.	yes	yes	4th	House wife	farmer	5	no	no	no	no	no	no	no	no	yes	no	no	no	no	no	no	no	no	yes	metal or corrugated iron	earth/sand	bamboo with mud	1	Open Spring	Pit Latrine/traditional pit toilet	no	Wood	no	no	0	0	0	0	0	0	no	.
yes	25	Married	16	Muslim	yes	yes	3rd	yes	yes	3rd	House wife	farmer	4	yes	no	no	yes	no	no	no	no	yes	no	no	no	no	no	no	no	no	yes	metal or corrugated iron	earth/sand	bamboo with mud	1	Open Spring	Pit Latrine/traditional pit toilet	no	Wood	no	yes	2	0	0	0	0	0	yes	1
yes	27	Married	17	Muslim	no	.	.	yes	no	.	House wife	farmer	6	yes	no	no	yes	no	no	no	no	no	no	no	no	no	no	no	no	no	yes	metal or corrugated iron	earth/sand	bamboo with mud	1	Open Spring	Pit Latrine/traditional pit toilet	no	Wood	no	yes	1	1	0	1	0	1	no	.
yes	28	Married	15	Muslim	no	.	.	no	.	.	House wife	farmer	6	yes	no	no	no	no	no	no	no	no	no	no	no	no	no	no	no	no	yes	thatch/grass/palm leaf	earth/sand	bamboo with mud	1	Piped outside compound	Pit Latrine/traditional pit toilet	no	Wood	no	no	0	0	0	0	0	0	no	.
yes	26	Married	14	Muslim	no	.	.	yes	yes	5th	House wife	farmer	9	yes	no	no	yes	no	no	no	no	yes	no	no	no	no	no	no	no	no	no	metal or corrugated iron	earth/sand	bamboo with mud	2	Piped outside compound	Pit Latrine/traditional pit toilet	no	Wood	no	yes	2	0	0	3	0	5	yes	1
yes	30	Married	15	Muslim	no	.	.	no	.	.	Daily Laborer	daily Laborer	7	no	no	no	yes	no	no	no	no	no	no	no	no	no	no	no	no	no	yes	thatch/grass/palm leaf	earth/sand	No walls	1	Piped outside compound	No facility/Bush/Field	.	Wood	no	no	0	0	0	0	0	0	no	.
yes	25	Married	15	Muslim	no	.	.	no	.	.	House wife	daily Laborer	6	no	no	no	no	no	no	no	no	no	no	no	no	no	no	no	no	no	yes	thatch/grass/palm leaf	earth/sand	No walls	1	Covered Well	No facility/Bush/Field	.	Wood	no	yes	0	0	10	2	0	0	no	.
yes	32	Married	18	Muslim	no	.	.	no	.	.	House wife	daily Laborer	7	no	no	no	yes	no	no	no	no	no	no	no	no	no	no	no	no	no	no	thatch/grass/palm leaf	earth/sand	dirt	1	Protected hand pump spring	No facility/Bush/Field	.	Wood	no	no	0	0	0	0	0	0	no	.
yes	23	Married	16	Muslim	yes	yes	5th	yes	yes	9th	House wife	civil servant	6	no	no	no	yes	no	no	no	no	no	no	no	no	no	no	no	no	no	no	thatch/grass/palm leaf	earth/sand	No walls	2	Open Well	No facility/Bush/Field	.	Wood	yes	no	0	0	0	0	0	0	no	.
yes	35	Married	16	Muslim	no	.	.	no	.	.	House wife	farmer	10	no	no	no	no	no	no	no	no	no	no	no	no	no	no	no	no	no	yes	thatch/grass/palm leaf	earth/sand	No walls	1	Open Well	No facility/Bush/Field	.	Wood	no	yes	1	0	1	0	1	0	yes	3
yes	35	Married	18	Muslim	no	.	.	yes	yes	8th	House wife	civil servant	8	no	no	no	yes	no	no	no	no	no	no	no	no	no	no	no	no	no	yes	thatch/grass/palm leaf	earth/sand	No walls	1	Open Well	No facility/Bush/Field	.	Wood	no	no	0	0	0	0	0	0	no	.
yes	40	Married	16	Muslim	no	.	.	no	.	.	House wife	daily Laborer	7	no	no	no	no	no	no	no	no	no	no	no	no	no	no	no	no	no	no	thatch/grass/palm leaf	earth/sand	No walls	1	Open Well	No facility/Bush/Field	.	Wood	no	no	0	0	0	0	0	0	no	.
yes	35	Married	16	Muslim	no	.	.	no	.	.	House wife	daily Laborer	6	no	no	no	yes	no	no	no	no	no	no	no	no	no	no	no	no	no	yes	metal or corrugated iron	cement	stone with mud	2	Open Well	No facility/Bush/Field	.	Wood	no	no	0	0	0	0	0	0	no	.
yes	28	Married	16	Muslim	no	.	.	no	.	.	House wife	civil servant	6	no	no	no	yes	no	no	no	no	no	no	no	no	no	no	no	no	no	yes	thatch/grass/palm leaf	earth/sand	Cane/palm/trunks	1	Open Well	No facility/Bush/Field	.	Wood	no	no	0	0	0	0	0	0	no	.
yes	17	Married	15	Muslim	no	.	.	no	.	.	House wife	no work	5	no	no	no	yes	no	no	no	no	no	no	no	no	no	no	no	no	no	no	No roof	earth/sand	No walls	1	Open Well	No facility/Bush/Field	.	Wood	no	no	0	0	0	0	0	0	no	.
yes	36	Married	17	Muslim	no	.	.	no	.	.	Trader/Merchant	daily Laborer	9	no	no	no	yes	no	no	no	no	no	no	no	no	no	no	no	no	no	no	thatch/grass/palm leaf	earth/sand	dirt	1	Covered Well	No facility/Bush/Field	.	Wood	no	no	0	0	0	0	0	0	no	.
yes	19	Married	15	Muslim	no	.	.	no	.	.	House wife	daily Laborer	2	no	no	no	yes	no	no	no	no	no	no	no	no	no	no	no	no	no	no	thatch/grass/palm leaf	earth/sand	No walls	1	Open Well	No facility/Bush/Field	.	Wood	no	no	0	0	0	0	0	0	no	.
yes	32	Married	18	Muslim	no	.	.	no	.	.	House wife	daily Laborer	6	no	no	no	yes	no	no	no	no	no	no	no	no	no	no	no	no	no	yes	thatch/grass/palm leaf	earth/sand	dirt	1	Protected hand pump spring	No facility/Bush/Field	.	Wood	no	no	0	0	0	0	0	0	no	.
yes	30	Married	15	Protestant	yes	yes	10th	yes	yes	University/college diploma	Civil Servant	civil servant	6	no	no	no	yes	no	no	no	yes	yes	yes	no	yes	no	no	no	no	no	yes	thatch/grass/palm leaf	earth/sand	Cane/palm/trunks	1	Piped outside compound	Pit Latrine/traditional pit toilet	no	Wood	yes	yes	2	0	0	0	0	0	yes	1
yes	35	Married	16	Protestant	no	.	.	no	.	.	House wife	farmer	9	no	no	no	no	no	no	no	no	no	no	no	yes	no	no	no	no	no	yes	thatch/grass/palm leaf	earth/sand	Cane/palm/trunks	1	Piped outside compound	Pit Latrine/traditional pit toilet	no	Wood	no	no	0	0	0	0	0	0	yes	1
yes	28	Married	25	Protestant	no	.	.	yes	yes	4th	House wife	farmer	3	no	no	no	no	no	no	no	no	no	no	no	yes	no	no	no	no	no	yes	thatch/grass/palm leaf	earth/sand	Cane/palm/trunks	1	Piped outside compound	No facility/Bush/Field	.	Wood	no	no	0	0	0	0	0	0	yes	0.5
yes	22	Married	15	Protestant	yes	yes	4th	yes	yes	7th	House wife	farmer	3	yes	no	no	no	no	no	no	no	no	yes	no	no	no	no	no	no	no	yes	thatch/grass/palm leaf	earth/sand	Cane/palm/trunks	1	Piped outside compound	Pit Latrine/traditional pit toilet	no	Wood	no	yes	1	0	0	0	0	0	yes	1
yes	28	Married	17	Muslim	no	.	.	no	.	.	House wife	farmer	5	yes	no	no	yes	no	no	no	no	yes	no	no	no	no	yes	no	no	no	yes	metal or corrugated iron	earth/sand	bamboo with mud	1	Piped outside compound	Pit Latrine/traditional pit toilet	no	Wood	no	yes	1	0	0	0	0	0	yes	1
yes	35	Married	16	Muslim	no	.	.	yes	yes	8th	House wife	farmer	10	yes	no	no	yes	no	no	no	yes	yes	no	no	no	no	no	no	no	no	yes	metal or corrugated iron	earth/sand	bamboo with mud	1	Piped outside compound	No facility/Bush/Field	.	Wood	no	yes	3	0	0	1	0	0	yes	99
yes	40	Married	27	Muslim	no	.	.	no	.	.	House wife	farmer	8	yes	no	no	yes	no	no	no	no	no	no	no	no	no	no	no	no	no	yes	metal or corrugated iron	earth/sand	bamboo with mud	1	Piped outside compound	Pit Latrine/traditional pit toilet	no	Wood	yes	yes	6	0	0	1	0	0	no	.
yes	22	Married	15	Muslim	no	.	.	no	.	.	House wife	farmer	8	no	no	no	no	yes	no	no	no	yes	no	no	no	no	no	no	no	no	yes	metal or corrugated iron	earth/sand	bamboo with mud	1	Piped outside compound	Pit Latrine/traditional pit toilet	yes	Wood	no	no	0	0	0	0	0	0	no	.
yes	27	Married	14	Muslim	no	.	.	yes	yes	3rd	House wife	farmer	10	yes	no	no	yes	no	no	no	yes	yes	yes	no	no	no	no	no	no	no	yes	metal or corrugated iron	earth/sand	bamboo with mud	1	Piped outside compound	Pit Latrine/traditional pit toilet	no	Wood	no	yes	3	0	0	3	0	0	yes	1
yes	35	Married	20	Muslim	no	.	.	yes	no	.	House wife	farmer	9	yes	no	no	yes	no	no	no	yes	no	no	no	no	no	no	no	no	no	yes	wood	earth/sand	bamboo with mud	1	Piped outside compound	No facility/Bush/Field	.	Wood	no	yes	4	1	0	3	0	0	yes	3
yes	25	Married	13	Muslim	no	.	.	yes	no	.	House wife	no work	6	yes	no	no	yes	no	no	no	no	yes	no	no	no	no	no	no	no	no	yes	metal or corrugated iron	earth/sand	bamboo with mud	1	Piped outside compound	Pit Latrine/traditional pit toilet	no	Wood	no	no	0	0	0	0	0	0	no	.
yes	28	Married	17	Muslim	no	.	.	no	.	.	Agro-pastoralist	Agro-pastoralist	6	no	no	no	yes	no	no	no	no	no	no	no	no	no	no	no	no	no	yes	thatch/grass/palm leaf	earth/sand	Cane/palm/trunks	1	River	No facility/Bush/Field	.	Wood	no	yes	2	0	40	0	0	0	yes	0.5
yes	30	Married	18	Muslim	no	.	.	no	.	.	Agro-pastoralist	Agro-pastoralist	7	no	no	no	yes	no	no	no	no	no	no	no	no	no	no	no	no	no	yes	thatch/grass/palm leaf	earth/sand	Cane/palm/trunks	1	River	No facility/Bush/Field	.	Wood	no	yes	3	1	25	4	1	0	yes	0.25
yes	32	Married	18	Muslim	no	.	.	no	.	.	Agro-pastoralist	Agro-pastoralist	8	no	yes	no	yes	no	no	no	no	no	no	no	no	no	no	no	no	no	yes	thatch/grass/palm leaf	earth/sand	Cane/palm/trunks	1	River	No facility/Bush/Field	.	Wood	no	yes	0	0	20	0	1	0	yes	0.33
yes	22	Married	18	Muslim	yes	yes	4th	no	.	.	House wife	Agro-pastoralist	3	no	no	no	yes	no	no	no	no	no	no	no	no	no	no	no	no	no	yes	thatch/grass/palm leaf	earth/sand	Cane/palm/trunks	1	River	No facility/Bush/Field	.	Wood	no	yes	0	0	30	5	1	0	yes	0.5
yes	25	Married	19	Muslim	no	.	.	no	.	.	House wife	farmer	6	no	no	no	no	no	no	no	yes	yes	no	no	no	no	no	no	no	no	yes	thatch/grass/palm leaf	earth/sand	bamboo with mud	1	Protected Spring	Pit Latrine/traditional pit toilet	no	Wood	no	no	0	0	0	0	0	0	yes	0.25
yes	23	Married	17	Muslim	no	.	.	no	.	.	House wife	farmer	5	yes	no	no	no	no	no	no	no	no	no	no	no	no	no	no	no	no	yes	thatch/grass/palm leaf	earth/sand	bamboo with mud	1	Protected Spring	Pit Latrine/traditional pit toilet	no	Wood	no	no	0	0	0	0	0	0	yes	0.25
yes	23	Married	17	Protestant	yes	yes	5th	yes	yes	7th	House wife	farmer	4	yes	yes	yes	yes	no	no	no	yes	yes	no	no	no	no	no	no	no	no	yes	metal or corrugated iron	earth/sand	bamboo with mud	2	Protected Spring	Pit Latrine/traditional pit toilet	no	Wood	yes	yes	3	0	0	1	0	4	yes	0.5
yes	23	Married	16	Muslim	yes	yes	6th	yes	yes	8th	House wife	daily Laborer	5	no	no	no	yes	no	no	no	no	no	no	no	no	no	no	no	no	no	no	thatch/grass/palm leaf	earth/sand	other	1	Covered Well	No facility/Bush/Field	.	Wood	no	yes	0	0	10	0	0	0	yes	1
yes	25	Married	17	Muslim	no	.	.	yes	no	.	House wife	no work	5	no	no	no	yes	no	no	no	no	no	no	no	no	no	no	no	no	no	no	thatch/grass/palm leaf	earth/sand	other	1	Covered Well	No facility/Bush/Field	.	Wood	no	yes	0	0	10	0	0	0	no	.
yes	25	Married	22	Muslim	no	.	.	yes	no	.	House wife	Trader/Merchant	4	no	no	no	yes	no	no	no	no	no	yes	no	no	no	no	no	no	no	yes	Other	earth/sand	other	1	Covered Well	Ventilated improved pit latrine (VIP)	yes	Wood	no	no	0	0	0	0	0	0	yes	1
yes	39	Married	18	Muslim	no	.	.	yes	no	.	House wife	Trader/Merchant	13	no	no	no	yes	no	no	no	no	no	no	no	no	no	no	no	no	no	yes	Other	earth/sand	other	2	Covered Well	No facility/Bush/Field	.	Wood	no	yes	0	0	16	0	1	0	yes	1
yes	28	Married	15	Muslim	no	.	.	yes	no	.	Trader/Merchant	no work	9	no	no	no	no	no	no	no	no	no	no	no	no	no	no	no	no	no	no	wood	earth/sand	other	1	Open Well	Ventilated improved pit latrine (VIP)	no	Wood	no	no	0	0	0	0	0	0	no	.
yes	18	Married	15	Muslim	no	.	.	no	.	.	House wife	Trader/Merchant	6	no	no	no	yes	no	no	no	no	no	no	no	no	no	no	no	no	no	yes	thatch/grass/palm leaf	earth/sand	other	1	Other	No facility/Bush/Field	.	Wood	yes	no	0	0	0	0	0	0	no	.
yes	30	Married	15	Muslim	no	.	.	no	.	.	House wife	daily Laborer	9	no	no	no	no	no	no	no	no	no	no	no	no	no	no	no	no	no	no	thatch/grass/palm leaf	other	other	1	Open Well	Ventilated improved pit latrine (VIP)	yes	Wood	no	yes	0	0	3	0	1	0	yes	1
yes	25	Married	16	Muslim	no	.	.	no	.	.	House wife	daily Laborer	7	no	no	no	yes	no	no	no	no	no	no	no	no	no	no	no	no	no	yes	Other	other	other	1	Open Well	No facility/Bush/Field	.	Wood	no	yes	0	0	8	0	1	0	no	.
yes	30	Married	18	Muslim	yes	yes	1st	yes	yes	5th	Trader/Merchant	civil servant	5	no	no	no	yes	no	no	no	no	no	no	no	no	no	no	no	no	no	yes	Other	earth/sand	other	1	Other	Ventilated improved pit latrine (VIP)	yes	Wood	no	yes	0	0	20	0	0	0	no	.
yes	40	Married	17	Muslim	no	.	.	no	.	.	House wife	no work	10	no	no	no	yes	no	no	no	no	no	no	no	no	no	no	no	no	no	yes	thatch/grass/palm leaf	other	other	2	Other	Ventilated improved pit latrine (VIP)	yes	Wood	no	yes	0	0	2	0	3	0	yes	1
yes	30	Married	16	Muslim	yes	yes	10th	yes	yes	12th	Trader/Merchant	farmer	7	no	no	no	yes	no	no	no	no	yes	yes	no	no	no	no	no	yes	no	yes	metal or corrugated iron	cement	wood planks/shingles	2	Pond/Lake/Dam	Ventilated improved pit latrine (VIP)	yes	Wood	yes	yes	0	2	2	0	0	0	yes	2
yes	37	Married	16	Muslim	yes	no	.	yes	no	.	Trader/Merchant	no work	10	no	no	no	yes	no	no	no	no	no	no	no	no	no	no	no	yes	no	yes	metal or corrugated iron	cement	other	2	Pond/Lake/Dam	Ventilated improved pit latrine (VIP)	yes	Wood	yes	yes	0	0	2	0	4	0	yes	1
yes	44	Married	16	Muslim	no	.	.	no	.	.	House wife	Pastoralist	10	no	no	no	yes	no	no	yes	no	no	no	no	no	no	no	no	no	no	yes	thatch/grass/palm leaf	earth/sand	Cane/palm/trunks	3	River	No facility/Bush/Field	.	Wood	no	yes	4	0	10	3	1	0	no	.
yes	26	Married	15	Muslim	no	.	.	no	.	.	Pastoralist	Other	5	no	no	no	yes	no	no	no	no	no	no	no	no	no	no	no	no	no	yes	thatch/grass/palm leaf	earth/sand	Cane/palm/trunks	2	River	No facility/Bush/Field	.	Wood	no	yes	11	0	15	5	1	0	no	.
yes	25	Married	14	Muslim	no	.	.	no	.	.	House wife	Pastoralist	4	no	no	no	yes	no	no	yes	no	no	no	no	no	no	no	no	no	no	yes	thatch/grass/palm leaf	earth/sand	Cane/palm/trunks	1	River	No facility/Bush/Field	.	Wood	no	yes	12	0	12	5	1	0	no	.
yes	30	Married	17	Muslim	no	.	.	no	.	.	House wife	Pastoralist	6	no	no	no	yes	no	no	yes	no	no	no	no	no	no	no	no	no	no	yes	thatch/grass/palm leaf	earth/sand	Cane/palm/trunks	2	River	No facility/Bush/Field	.	Wood	no	yes	6	0	2	0	1	0	no	.
yes	40	Married	17	Muslim	no	.	.	no	.	.	House wife	Pastoralist	9	no	yes	no	yes	no	no	yes	no	no	no	no	no	no	no	no	no	no	yes	thatch/grass/palm leaf	earth/sand	Cane/palm/trunks	2	River	No facility/Bush/Field	.	Wood	no	yes	15	0	18	10	2	0	no	.
yes	28	Married	18	Muslim	no	.	.	no	.	.	House wife	Pastoralist	6	no	no	no	yes	no	no	no	no	no	no	no	no	no	no	no	no	no	yes	thatch/grass/palm leaf	earth/sand	Cane/palm/trunks	2	River	No facility/Bush/Field	.	Wood	no	yes	5	0	6	3	1	0	yes	2
yes	37	Married	16	Muslim	no	.	.	no	.	.	House wife	Agro-pastoralist	4	no	no	no	yes	no	no	yes	no	no	no	no	no	no	no	no	no	no	yes	thatch/grass/palm leaf	earth/sand	Cane/palm/trunks	1	River	No facility/Bush/Field	.	Wood	no	yes	5	0	10	5	1	0	yes	1
yes	30	Married	16	Muslim	no	.	.	no	.	.	House wife	Pastoralist	7	no	no	no	yes	no	no	no	no	no	no	no	no	no	no	no	no	no	yes	thatch/grass/palm leaf	earth/sand	Cane/palm/trunks	2	River	No facility/Bush/Field	.	Wood	no	yes	12	0	15	2	1	0	no	.
yes	32	Married	17	Muslim	no	.	.	no	.	.	House wife	Pastoralist	10	no	no	no	yes	no	no	no	no	no	no	no	no	no	no	no	no	no	yes	thatch/grass/palm leaf	earth/sand	Cane/palm/trunks	1	River	No facility/Bush/Field	.	Wood	no	yes	0	0	8	6	0	0	yes	0.25
yes	38	Married	18	Muslim	no	.	.	no	.	.	House wife	Pastoralist	10	no	no	no	no	no	no	no	no	no	no	no	no	no	no	no	no	no	yes	thatch/grass/palm leaf	earth/sand	Cane/palm/trunks	1	River	No facility/Bush/Field	.	Wood	no	no	0	0	0	0	0	0	yes	0.05
yes	25	Married	17	Muslim	no	.	.	no	.	.	House wife	Pastoralist	4	no	no	no	no	no	no	no	no	no	no	no	no	no	no	no	no	no	yes	thatch/grass/palm leaf	earth/sand	Cane/palm/trunks	1	River	No facility/Bush/Field	.	Wood	no	yes	4	0	8	9	4	0	yes	0.5
yes	25	Married	19	Muslim	no	.	.	no	.	.	House wife	Pastoralist	5	no	no	no	no	no	no	no	no	no	no	no	no	no	no	no	no	no	yes	thatch/grass/palm leaf	earth/sand	Cane/palm/trunks	1	River	No facility/Bush/Field	.	Wood	no	yes	0	0	8	2	2	0	yes	0.25
yes	28	Married	19	Muslim	no	.	.	no	.	.	House wife	Pastoralist	7	no	no	no	no	no	no	no	no	no	no	no	no	no	no	no	no	no	yes	thatch/grass/palm leaf	earth/sand	Cane/palm/trunks	1	River	No facility/Bush/Field	.	Wood	no	yes	2	2	8	7	1	0	yes	0.25
yes	26	Married	16	Muslim	no	.	.	no	.	.	House wife	Agro-pastoralist	5	no	yes	no	no	no	no	no	no	no	no	no	no	no	no	no	no	no	yes	thatch/grass/palm leaf	earth/sand	Cane/palm/trunks	2	River	No facility/Bush/Field	.	Wood	no	yes	2	1	20	10	2	0	yes	0.5
yes	42	Married	18	Muslim	no	.	.	no	.	.	House wife	Pastoralist	7	no	no	no	yes	no	no	no	no	no	no	no	no	no	no	no	no	no	yes	thatch/grass/palm leaf	earth/sand	Cane/palm/trunks	2	River	No facility/Bush/Field	.	Wood	no	yes	3	2	30	15	2	0	yes	0.25
yes	36	Married	17	Muslim	no	.	.	no	.	.	House wife	Agro-pastoralist	8	no	yes	no	yes	no	no	yes	no	no	no	no	no	no	no	no	no	no	yes	thatch/grass/palm leaf	earth/sand	Cane/palm/trunks	1	River	No facility/Bush/Field	.	Wood	no	yes	4	0	20	2	2	0	yes	0.5
yes	28	Married	20	Muslim	no	.	.	no	.	.	House wife	Agro-pastoralist	6	no	yes	no	yes	no	no	no	no	no	no	no	no	no	no	no	no	no	yes	thatch/grass/palm leaf	earth/sand	Cane/palm/trunks	2	River	No facility/Bush/Field	.	Wood	no	yes	2	2	30	10	2	0	no	.
yes	26	Married	20	Muslim	no	.	.	no	.	.	House wife	Agro-pastoralist	4	no	yes	no	yes	no	no	yes	no	no	no	no	no	no	no	no	no	no	yes	thatch/grass/palm leaf	earth/sand	Cane/palm/trunks	1	River	No facility/Bush/Field	.	Wood	no	yes	10	5	40	20	6	0	yes	0.5
yes	35	Married	16	Muslim	no	.	.	no	.	.	House wife	Pastoralist	6	no	no	no	no	no	no	no	no	no	no	no	no	no	no	no	no	no	yes	thatch/grass/palm leaf	earth/sand	Cane/palm/trunks	1	River	No facility/Bush/Field	.	Wood	no	yes	0	0	10	20	0	0	yes	1
yes	28	Married	16	Muslim	no	.	.	no	.	.	House wife	Pastoralist	3	no	no	no	no	no	no	no	no	no	no	no	no	no	no	no	no	no	yes	thatch/grass/palm leaf	earth/sand	Cane/palm/trunks	1	River	No facility/Bush/Field	.	Wood	no	no	0	0	0	0	0	0	no	.
yes	25	Married	16	Muslim	no	.	.	no	.	.	House wife	Pastoralist	7	no	no	no	no	no	no	no	no	no	no	no	no	no	no	no	no	no	yes	thatch/grass/palm leaf	earth/sand	Cane/palm/trunks	1	River	No facility/Bush/Field	.	Wood	no	yes	1	4	5	0	0	0	no	.
yes	26	Married	15	Muslim	no	.	.	no	.	.	House wife	Pastoralist	5	no	no	no	no	no	no	no	no	no	no	no	no	no	no	no	no	no	yes	thatch/grass/palm leaf	earth/sand	Cane/palm/trunks	1	River	No facility/Bush/Field	.	Wood	no	yes	0	0	7	0	0	0	no	.
yes	30	Married	17	Muslim	no	.	.	no	.	.	House wife	Pastoralist	6	no	no	no	yes	no	no	no	no	no	no	no	no	no	no	no	no	no	yes	thatch/grass/palm leaf	earth/sand	Cane/palm/trunks	1	River	No facility/Bush/Field	.	Wood	no	yes	0	5	0	0	0	0	no	.
yes	35	Married	16	Muslim	no	.	.	no	.	.	House wife	Pastoralist	8	no	no	no	yes	no	no	no	no	no	no	no	no	no	no	no	no	no	yes	thatch/grass/palm leaf	earth/sand	Cane/palm/trunks	1	River	No facility/Bush/Field	.	Wood	no	yes	0	0	7	1	0	0	no	.
yes	24	Married	16	Muslim	no	.	.	no	.	.	House wife	Pastoralist	4	no	no	no	yes	no	no	no	no	no	no	no	no	no	no	no	no	no	yes	thatch/grass/palm leaf	earth/sand	Cane/palm/trunks	1	River	No facility/Bush/Field	.	Wood	no	yes	0	1	0	4	0	0	no	.
yes	30	Married	17	Muslim	no	.	.	no	.	.	House wife	Pastoralist	5	no	no	no	no	no	no	no	no	no	no	no	no	no	no	no	no	no	yes	thatch/grass/palm leaf	earth/sand	Cane/palm/trunks	1	River	No facility/Bush/Field	.	Wood	no	yes	0	0	6	3	0	0	no	.
yes	31	Married	15	Muslim	no	.	.	no	.	.	House wife	Pastoralist	10	no	no	no	yes	no	no	no	no	no	no	no	no	no	no	no	no	no	yes	thatch/grass/palm leaf	earth/sand	wood planks/shingles	2	River	No facility/Bush/Field	.	Wood	no	yes	0	0	10	2	2	0	no	.
yes	25	Married	16	Muslim	no	.	.	no	.	.	House wife	Pastoralist	7	no	no	no	yes	no	no	yes	no	no	no	no	no	no	no	no	no	no	yes	thatch/grass/palm leaf	earth/sand	wood planks/shingles	2	River	No facility/Bush/Field	.	Wood	no	yes	0	0	20	5	2	0	no	.
yes	24	Married	16	Muslim	no	.	.	no	.	.	House wife	Pastoralist	8	no	no	no	yes	no	no	no	no	no	no	no	no	no	no	no	no	no	no	thatch/grass/palm leaf	earth/sand	wood planks/shingles	2	River	No facility/Bush/Field	.	Wood	no	yes	0	0	10	5	2	0	no	.
yes	26	Married	15	Muslim	no	.	.	no	.	.	House wife	Pastoralist	6	no	no	no	yes	no	no	no	no	no	no	no	no	no	no	no	no	no	no	thatch/grass/palm leaf	earth/sand	wood planks/shingles	2	River	No facility/Bush/Field	.	Wood	no	yes	0	0	10	4	0	0	no	.
yes	30	Married	16	Muslim	no	.	.	no	.	.	House wife	Pastoralist	7	no	no	no	yes	no	no	no	no	no	no	no	no	no	no	no	no	no	no	thatch/grass/palm leaf	earth/sand	wood planks/shingles	2	River	No facility/Bush/Field	.	Wood	no	yes	0	0	12	5	3	0	no	.
yes	30	Married	15	Muslim	no	.	.	no	.	.	Pastoralist	Agro-pastoralist	7	no	no	no	yes	no	no	no	no	no	no	no	no	no	no	no	no	no	yes	thatch/grass/palm leaf	earth/sand	wood planks/shingles	2	River	No facility/Bush/Field	.	Wood	no	no	0	0	0	0	0	0	yes	2
yes	26	Married	16	Muslim	no	.	.	no	.	.	House wife	Pastoralist	6	no	no	no	yes	no	no	no	no	no	no	no	no	no	no	no	no	no	yes	thatch/grass/palm leaf	earth/sand	wood planks/shingles	2	River	No facility/Bush/Field	.	Wood	no	yes	2	0	15	6	2	0	yes	2
yes	35	Married	16	Muslim	no	.	.	no	.	.	House wife	Pastoralist	4	no	no	no	yes	no	no	no	no	no	no	no	no	no	no	no	no	no	yes	thatch/grass/palm leaf	earth/sand	Cane/palm/trunks	1	River	No facility/Bush/Field	.	Wood	no	yes	0	0	12	5	2	0	yes	1
yes	30	Married	16	Muslim	no	.	.	no	.	.	House wife	Pastoralist	4	no	no	no	yes	no	no	no	no	no	no	no	no	no	no	no	no	no	yes	thatch/grass/palm leaf	earth/sand	Cane/palm/trunks	1	River	No facility/Bush/Field	.	Wood	no	yes	2	0	10	2	2	0	yes	0.5
yes	35	Married	16	Muslim	no	.	.	no	.	.	House wife	Pastoralist	3	no	no	no	yes	no	no	no	no	no	no	no	no	no	no	no	no	no	yes	thatch/grass/palm leaf	earth/sand	Cane/palm/trunks	1	River	No facility/Bush/Field	.	Wood	no	yes	1	3	11	5	2	0	yes	5
yes	35	Married	15	Muslim	no	.	.	no	.	.	House wife	Pastoralist	8	no	no	no	yes	no	no	no	no	no	no	no	no	no	no	no	no	no	yes	thatch/grass/palm leaf	earth/sand	Cane/palm/trunks	1	River	No facility/Bush/Field	.	Wood	no	yes	0	0	15	6	2	0	yes	5
yes	25	Married	16	Muslim	no	.	.	no	.	.	House wife	daily Laborer	7	yes	no	no	yes	no	no	yes	yes	yes	no	no	no	no	no	no	no	no	yes	roofing shingles or plastic sheets	earth/sand	stone with mud	2	Open Well	No facility/Bush/Field	.	Wood	no	yes	1	1	9	5	1	0	yes	3
yes	30	Married	26	Muslim	no	.	.	no	.	.	House wife	Pastoralist	4	no	no	no	no	no	no	no	no	no	no	no	no	no	no	no	no	no	no	wood	earth/sand	wood planks/shingles	1	River	No facility/Bush/Field	.	Wood	no	yes	0	0	23	2	1	0	no	.
yes	20	Married	14	Muslim	no	.	.	no	.	.	House wife	Pastoralist	5	no	no	no	no	no	no	no	no	no	no	no	no	no	no	no	no	no	yes	wood	earth/sand	wood planks/shingles	1	River	No facility/Bush/Field	.	Wood	no	yes	0	0	12	1	1	0	no	.
yes	28	Married	22	Muslim	no	.	.	no	.	.	House wife	Pastoralist	5	no	no	no	no	no	no	no	no	no	no	no	no	no	no	no	no	no	yes	wood	earth/sand	wood planks/shingles	1	River	No facility/Bush/Field	.	Wood	no	yes	0	0	13	0	1	0	no	.
yes	30	Married	18	Muslim	no	.	.	no	.	.	House wife	Pastoralist	6	no	no	no	no	no	no	no	no	no	no	no	no	no	no	no	no	no	yes	wood	earth/sand	wood planks/shingles	1	River	No facility/Bush/Field	.	Wood	no	yes	0	0	20	0	1	0	no	.
yes	20	Married	16	Muslim	no	.	.	no	.	.	House wife	Pastoralist	4	no	no	no	no	no	no	no	no	no	no	no	no	no	no	no	no	no	yes	wood	earth/sand	wood planks/shingles	1	River	No facility/Bush/Field	.	Wood	no	yes	1	0	15	0	1	0	no	.
yes	20	Married	16	Muslim	no	.	.	no	.	.	House wife	Pastoralist	6	no	no	no	no	no	no	no	no	no	no	no	no	no	no	no	no	no	no	wood	earth/sand	wood planks/shingles	1	River	No facility/Bush/Field	.	Wood	no	yes	0	0	25	0	1	0	no	.
yes	15	Married	13	Muslim	no	.	.	no	.	.	House wife	Pastoralist	3	no	no	no	no	no	no	no	no	no	no	no	no	no	no	no	no	no	yes	wood	earth/sand	wood planks/shingles	1	River	No facility/Bush/Field	.	Wood	no	yes	1	0	28	0	1	0	no	.
yes	25	Married	14	Muslim	no	.	.	no	.	.	House wife	Agro-pastoralist	6	no	no	no	no	no	no	no	no	no	no	no	no	no	no	no	no	no	yes	wood	earth/sand	Cane/palm/trunks	1	Open Well	No facility/Bush/Field	.	Wood	no	yes	0	0	5	0	0	0	yes	1
yes	20	Married	15	Muslim	no	.	.	no	.	.	House wife	Agro-pastoralist	7	no	no	no	no	no	no	no	no	no	no	no	no	no	no	no	no	no	yes	wood	earth/sand	Cane/palm/trunks	2	Open Well	No facility/Bush/Field	.	Wood	no	yes	0	0	8	0	0	0	yes	1
yes	35	Married	20	Muslim	no	.	.	no	.	.	House wife	Agro-pastoralist	10	no	no	no	no	no	no	no	no	no	no	no	no	no	no	no	no	no	no	wood	earth/sand	Cane/palm/trunks	2	Open Well	No facility/Bush/Field	.	Wood	no	yes	0	0	16	0	0	0	yes	2
yes	25	Married	15	Muslim	no	.	.	no	.	.	House wife	Agro-pastoralist	7	no	no	no	no	no	no	no	no	no	no	no	no	no	no	no	no	no	yes	wood	earth/sand	Cane/palm/trunks	1	Open Well	No facility/Bush/Field	.	Wood	no	yes	0	0	13	0	0	0	yes	1
yes	30	Married	14	Muslim	no	.	.	no	.	.	House wife	Agro-pastoralist	8	no	no	no	no	yes	no	no	no	no	no	no	no	no	no	no	no	no	yes	wood	earth/sand	Cane/palm/trunks	1	Piped outside compound	No facility/Bush/Field	.	Wood	no	yes	0	0	20	0	0	0	yes	0.5
yes	30	Married	14	Muslim	yes	yes	4th	yes	yes	7th	House wife	Trader/Merchant	7	yes	no	no	yes	no	no	no	yes	yes	yes	no	no	no	no	no	no	no	yes	metal or corrugated iron	carpet	bamboo with mud	2	Piped outside compound	Pit Latrine/traditional pit toilet	no	Wood	yes	yes	0	0	0	0	0	2	no	.
yes	20	Married	16	Muslim	no	.	.	yes	yes	4th	House wife	farmer	6	yes	no	no	yes	no	no	no	yes	yes	yes	no	no	no	no	no	no	no	yes	metal or corrugated iron	earth/sand	bamboo with mud	1	Piped outside compound	Pit Latrine/traditional pit toilet	no	Wood	yes	yes	0	0	0	0	0	3	no	.
yes	30	Married	17	Muslim	no	.	.	yes	yes	3rd	House wife	daily Laborer	6	yes	no	no	yes	no	no	no	no	yes	no	no	no	no	no	no	no	no	yes	metal or corrugated iron	earth/sand	bamboo with mud	1	Piped outside compound	Pit Latrine/traditional pit toilet	no	Wood	yes	no	0	0	0	0	0	0	no	.
yes	26	Married	18	Muslim	no	.	.	no	.	.	House wife	farmer	7	yes	no	no	yes	no	no	no	no	yes	no	no	no	no	no	no	no	no	yes	metal or corrugated iron	earth/sand	bamboo with mud	1	Piped outside compound	Pit Latrine/traditional pit toilet	no	Wood	no	no	0	0	0	0	0	0	yes	1
yes	30	Married	17	Muslim	no	.	.	yes	yes	5th	House wife	farmer	8	yes	no	no	yes	no	no	no	yes	yes	yes	no	no	no	no	no	no	no	yes	metal or corrugated iron	carpet	bamboo with mud	2	Piped outside compound	Pit Latrine/traditional pit toilet	no	Wood	no	no	0	0	0	0	0	0	no	.
yes	20	Married	17	Muslim	no	.	.	no	.	.	House wife	farmer	4	yes	no	no	yes	no	no	no	no	yes	yes	no	no	no	no	no	no	no	yes	metal or corrugated iron	earth/sand	bamboo with mud	1	Piped outside compound	Pit Latrine/traditional pit toilet	no	Wood	yes	no	0	0	0	0	0	0	no	.
yes	25	Married	18	Muslim	yes	yes	8th	no	.	.	House wife	farmer	5	yes	no	no	yes	no	no	no	yes	yes	no	no	no	no	no	no	no	no	yes	metal or corrugated iron	earth/sand	bamboo with mud	1	Piped outside compound	Pit Latrine/traditional pit toilet	no	Wood	no	yes	1	0	0	1	0	0	yes	1
yes	20	Married	18	Muslim	yes	yes	4th	no	.	.	House wife	farmer	3	yes	no	no	yes	no	no	no	no	yes	yes	no	no	no	no	no	no	no	no	metal or corrugated iron	carpet	bamboo with mud	1	Piped outside compound	Pit Latrine/traditional pit toilet	no	Wood	yes	yes	0	0	1	0	0	0	no	.
yes	20	Married	16	Muslim	no	.	.	no	.	.	House wife	farmer	2	no	yes	no	no	no	no	no	no	yes	no	no	no	no	no	no	no	no	no	metal or corrugated iron	earth/sand	bamboo with mud	1	Piped outside compound	Pit Latrine/traditional pit toilet	yes	Wood	no	no	0	0	0	0	0	0	no	.
yes	30	Married	15	Muslim	no	.	.	no	.	.	House wife	farmer	8	yes	no	no	yes	no	no	no	yes	yes	yes	no	no	no	no	no	no	no	yes	metal or corrugated iron	earth/sand	bamboo with mud	1	Piped outside compound	Pit Latrine/traditional pit toilet	no	Wood	no	no	0	0	0	0	0	0	no	.
yes	26	Married	15	Muslim	no	.	.	no	.	.	House wife	farmer	5	no	yes	no	no	no	no	no	no	no	no	no	no	no	no	no	no	no	yes	metal or corrugated iron	earth/sand	bamboo with mud	1	Piped outside compound	Pit Latrine/traditional pit toilet	no	Wood	no	yes	0	0	0	0	1	0	yes	0.25
yes	30	Married	12	Muslim	no	.	.	yes	yes	4th	House wife	farmer	7	no	no	no	yes	no	no	no	no	yes	no	no	no	no	no	no	no	no	yes	metal or corrugated iron	earth/sand	bamboo with mud	1	Piped outside compound	Pit Latrine/traditional pit toilet	no	Wood	no	yes	0	0	0	0	1	0	no	.
yes	32	Married	16	Muslim	no	.	.	yes	yes	5th	House wife	farmer	10	yes	yes	no	yes	no	no	no	yes	yes	no	no	no	no	no	no	no	no	yes	metal or corrugated iron	earth/sand	bamboo with mud	1	Piped outside compound	Pit Latrine/traditional pit toilet	no	Wood	no	yes	0	0	0	2	0	3	yes	0.5
yes	27	Married	15	Muslim	no	.	.	no	.	.	House wife	farmer	3	yes	no	no	yes	no	no	no	no	yes	no	no	no	no	no	no	no	no	yes	metal or corrugated iron	earth/sand	bamboo with mud	1	Piped outside compound	Pit Latrine/traditional pit toilet	no	Wood	no	no	0	0	0	0	0	0	no	.
yes	20	Married	15	Muslim	no	.	.	no	.	.	House wife	farmer	4	no	yes	no	yes	no	no	no	no	no	no	no	no	no	no	no	no	no	yes	metal or corrugated iron	earth/sand	bamboo with mud	1	Piped outside compound	Pit Latrine/traditional pit toilet	yes	Wood	no	no	0	0	0	0	0	0	no	.
yes	35	Married	18	Muslim	no	.	.	no	.	.	House wife	farmer	9	yes	no	no	yes	no	no	no	yes	yes	yes	no	no	no	no	no	no	no	yes	metal or corrugated iron	earth/sand	bamboo with mud	1	Piped outside compound	Pit Latrine/traditional pit toilet	yes	Wood	no	yes	1	0	0	0	1	0	yes	0.5
yes	24	Married	19	Muslim	yes	yes	6th	no	.	.	House wife	farmer	4	yes	yes	no	yes	no	no	no	no	yes	no	no	no	no	no	no	no	no	yes	metal or corrugated iron	earth/sand	bamboo with mud	1	Piped outside compound	Pit Latrine/traditional pit toilet	no	Wood	no	yes	1	0	0	0	0	0	yes	0.25
yes	20	Married	18	Muslim	yes	yes	5th	yes	yes	4th	House wife	farmer	3	yes	yes	no	yes	no	no	no	no	yes	no	no	no	no	no	no	no	no	yes	metal or corrugated iron	earth/sand	bamboo with mud	1	Piped outside compound	Pit Latrine/traditional pit toilet	no	Wood	no	no	0	0	0	0	0	0	no	.
yes	36	Married	20	Muslim	no	.	.	no	.	.	House wife	farmer	8	yes	yes	no	yes	no	no	no	no	yes	no	no	no	no	no	no	no	no	yes	metal or corrugated iron	earth/sand	bamboo with mud	1	Piped outside compound	Pit Latrine/traditional pit toilet	no	Wood	no	no	0	0	0	0	0	0	yes	0.5
yes	31	Married	19	Muslim	no	.	.	no	.	.	House wife	farmer	5	yes	no	no	yes	no	no	no	no	yes	no	no	no	no	no	no	no	no	yes	metal or corrugated iron	earth/sand	bamboo with mud	2	Piped outside compound	Pit Latrine/traditional pit toilet	no	Wood	no	yes	1	0	0	0	0	3	yes	0.75
yes	29	Married	18	Muslim	yes	yes	5th	yes	no	.	House wife	farmer	4	yes	yes	no	yes	no	no	no	no	yes	no	no	no	no	no	no	no	no	yes	metal or corrugated iron	earth/sand	bamboo with mud	1	Piped outside compound	Pit Latrine/traditional pit toilet	no	Wood	no	yes	1	0	0	0	0	1	yes	0.5
yes	30	Married	17	Muslim	no	.	.	no	.	.	House wife	farmer	8	yes	no	no	yes	no	no	no	no	yes	no	no	no	no	no	no	no	no	yes	metal or corrugated iron	earth/sand	bamboo with mud	2	Piped outside compound	Pit Latrine/traditional pit toilet	no	Wood	yes	no	0	0	0	0	0	0	yes	1
yes	21	Married	19	Muslim	yes	yes	5th	yes	yes	4th	House wife	farmer	3	yes	yes	no	yes	no	no	no	yes	yes	no	no	no	no	no	no	no	no	yes	metal or corrugated iron	earth/sand	bamboo with mud	1	Piped outside compound	Pit Latrine/traditional pit toilet	no	Wood	no	no	0	0	0	0	0	0	no	.
yes	24	Married	20	Muslim	no	.	.	no	.	.	House wife	farmer	3	yes	yes	no	yes	no	no	no	no	yes	no	no	no	no	no	no	no	no	yes	metal or corrugated iron	earth/sand	bamboo with mud	1	Protected Spring	Pit Latrine/traditional pit toilet	no	Wood	no	yes	0	0	0	2	0	8	yes	0.5
yes	35	Married	20	Muslim	no	.	.	no	.	.	House wife	farmer	3	yes	yes	no	yes	no	no	no	yes	yes	no	no	no	no	no	no	no	no	yes	metal or corrugated iron	earth/sand	bamboo with mud	1	Piped outside compound	Pit Latrine/traditional pit toilet	no	Wood	no	no	0	0	0	0	0	0	yes	1
yes	25	Married	18	Protestant	yes	yes	9th	yes	yes	University/college diploma	House wife	farmer	4	no	no	no	yes	no	no	no	no	yes	yes	no	yes	no	no	no	no	no	yes	palm/bamboo	earth/sand	Cane/palm/trunks	1	Open Spring	Pit Latrine/traditional pit toilet	no	Wood	yes	yes	2	0	0	1	0	0	yes	1.5
yes	23	Married	18	Protestant	yes	yes	University/college diploma	yes	yes	8th	House wife	Trader/Merchant	4	yes	yes	yes	yes	no	no	no	yes	yes	yes	no	no	no	no	yes	no	no	yes	metal or corrugated iron	palm/bamboo	dirt	1	Open Spring	Pit Latrine/traditional pit toilet	no	Wood	yes	yes	3	0	0	0	0	2	yes	2
yes	23	Married	17	Protestant	no	.	.	yes	yes	4th	House wife	farmer	4	yes	no	no	yes	no	no	no	yes	yes	yes	no	no	no	no	no	no	no	no	metal or corrugated iron	earth/sand	dirt	1	Open Spring	Pit Latrine/traditional pit toilet	no	Wood	yes	no	0	0	0	0	0	0	no	.
yes	20	Married	17	Protestant	yes	yes	7th	yes	yes	6th	House wife	Trader/Merchant	3	no	no	no	yes	no	no	no	no	yes	yes	no	yes	no	no	no	no	no	yes	thatch/grass/palm leaf	palm/bamboo	Cane/palm/trunks	1	Open Spring	Pit Latrine/traditional pit toilet	no	Wood	yes	yes	1	0	0	0	0	0	yes	0.25
yes	25	Married	34	Muslim	no	.	.	yes	no	.	Trader/Merchant	farmer	6	no	no	no	yes	no	no	no	no	no	no	no	no	no	no	no	no	no	no	thatch/grass/palm leaf	other	other	1	Open Well	No facility/Bush/Field	.	Wood	no	yes	0	0	10	7	0	0	yes	1
yes	23	Married	16	Muslim	yes	yes	5th	yes	yes	10th	House wife	civil servant	6	no	no	no	yes	no	no	no	no	no	yes	no	no	no	no	no	no	no	yes	Other	earth/sand	other	2	Open Well	No facility/Bush/Field	.	Wood	yes	yes	0	0	0	0	1	0	no	.
yes	34	Married	15	Muslim	yes	no	.	no	.	.	Other	farmer	12	no	no	no	yes	no	no	no	no	no	no	no	no	no	no	no	yes	no	yes	Other	earth/sand	other	2	Open Well	No facility/Bush/Field	.	Wood	no	yes	0	0	20	0	1	0	yes	1
yes	40	Married	20	Muslim	no	.	.	no	.	.	Farmer	farmer	9	no	no	no	yes	no	no	no	no	no	no	no	no	no	no	no	no	no	yes	Other	earth/sand	other	1	Open Well	No facility/Bush/Field	.	Wood	no	yes	0	0	16	0	1	0	yes	1
yes	18	Married	16	Muslim	no	.	.	yes	yes	2nd	House wife	Other	3	no	no	no	no	no	no	no	no	no	no	no	no	no	no	no	no	no	no	Other	other	other	1	Open Well	Ventilated improved pit latrine (VIP)	yes	Wood	no	yes	0	1	0	0	0	0	no	.
yes	35	Married	16	Muslim	no	.	.	yes	yes	4th	House wife	farmer	7	no	no	no	yes	no	no	no	no	no	no	no	no	no	no	no	no	no	yes	thatch/grass/palm leaf	earth/sand	other	2	Open Well	No facility/Bush/Field	.	Wood	no	yes	0	0	10	0	1	0	yes	1
yes	37	Married	18	Muslim	no	.	.	yes	yes	8th	House wife	farmer	14	no	no	no	no	no	no	no	no	no	no	no	no	no	no	no	no	no	no	No roof	earth/sand	Cane/palm/trunks	2	Covered Well	Pit Latrine/traditional pit toilet	yes	Wood	no	no	0	0	0	0	0	0	yes	4
yes	38	Married	18	Muslim	no	.	.	yes	yes	7th	House wife	farmer	13	no	no	no	no	no	no	no	no	no	no	no	no	no	no	no	no	no	no	No roof	earth/sand	No walls	2	Covered Well	Pit Latrine/traditional pit toilet	no	Wood	no	no	0	0	0	0	0	0	no	.
yes	36	Married	19	Muslim	no	.	.	yes	yes	6th	House wife	daily Laborer	11	no	no	no	yes	no	no	no	no	no	no	no	no	no	no	no	no	no	no	No roof	earth/sand	Cane/palm/trunks	2	Covered Well	Pit Latrine/traditional pit toilet	no	Wood	no	no	0	0	0	0	0	0	no	.
yes	36	Married	19	Muslim	no	.	.	yes	yes	5th	House wife	daily Laborer	10	no	no	no	yes	no	no	no	no	no	no	no	no	no	no	no	no	no	no	No roof	earth/sand	Cane/palm/trunks	2	Covered Well	Pit Latrine/traditional pit toilet	no	Wood	no	no	0	0	0	0	0	0	no	.
yes	35	Married	17	Muslim	no	.	.	yes	yes	7th	House wife	farmer	10	no	no	no	no	no	no	no	no	no	no	yes	yes	no	no	no	no	no	no	No roof	earth/sand	No walls	2	Covered Well	Pit Latrine/traditional pit toilet	yes	Wood	no	no	0	0	0	0	0	0	no	.
yes	18	Married	15	Muslim	no	.	.	yes	no	.	Trader/Merchant	no work	3	no	no	no	yes	no	no	no	no	no	yes	no	no	no	no	no	yes	no	yes	Other	earth/sand	other	1	Pond/Lake/Dam	Ventilated improved pit latrine (VIP)	yes	Wood	no	yes	0	0	15	15	0	0	yes	5
yes	35	Married	16	Muslim	yes	no	.	yes	no	.	Trader/Merchant	daily Laborer	10	no	no	no	yes	no	no	no	no	no	yes	no	no	no	no	no	no	no	yes	cement	cement	other	2	Pond/Lake/Dam	Ventilated improved pit latrine (VIP)	yes	Wood	no	yes	0	2	10	0	1	0	yes	2
yes	32	Married	15	Muslim	yes	no	.	no	.	.	Trader/Merchant	no work	9	yes	no	no	yes	no	no	no	no	no	yes	no	no	no	no	no	no	no	yes	Other	earth/sand	other	2	Pond/Lake/Dam	No facility/Bush/Field	.	Wood	yes	yes	0	0	4	6	1	0	no	.
yes	20	Married	16	Muslim	yes	yes	2nd	yes	yes	3rd	House wife	Other	4	no	no	no	yes	no	no	no	no	no	no	no	no	no	no	no	no	no	yes	Other	earth/sand	other	1	Open Well	No facility/Bush/Field	.	Wood	no	no	0	0	0	0	0	0	yes	1
yes	21	Married	15	Muslim	no	.	.	no	.	.	House wife	farmer	5	no	no	no	yes	no	no	no	no	no	no	no	no	no	no	no	no	no	no	Other	earth/sand	Cane/palm/trunks	1	Open Well	No facility/Bush/Field	.	Wood	no	yes	0	0	4	6	3	0	yes	1
yes	30	Married	15	Muslim	no	.	.	no	.	.	House wife	no work	7	no	no	no	yes	no	no	no	no	no	no	no	no	no	no	no	no	no	yes	thatch/grass/palm leaf	earth/sand	other	1	Open Well	No facility/Bush/Field	.	Wood	no	yes	0	0	0	0	1	0	yes	1
yes	25	Married	16	Muslim	no	.	.	no	.	.	House wife	farmer	5	no	no	no	no	no	no	no	no	no	no	no	no	no	no	no	no	no	yes	Other	earth/sand	other	2	Open Well	Ventilated improved pit latrine (VIP)	yes	Wood	no	no	0	0	0	0	0	0	yes	1
yes	23	Married	20	Protestant	yes	yes	4th	yes	yes	5th	Trader/Merchant	farmer	3	no	yes	no	yes	no	no	no	no	no	no	no	yes	no	no	no	no	no	yes	palm/bamboo	earth/sand	Cane/palm/trunks	1	Protected Spring	Pit Latrine/traditional pit toilet	no	Wood	no	yes	1	0	0	0	0	1	yes	1
yes	25	Married	19	Protestant	yes	yes	9th	yes	yes	10th	House wife	farmer	4	yes	no	no	yes	no	no	no	yes	yes	yes	no	no	no	no	no	no	no	yes	thatch/grass/palm leaf	earth/sand	dirt	1	Protected Spring	Pit Latrine/traditional pit toilet	no	Wood	no	yes	2	2	0	0	0	0	yes	1
yes	20	Married	17	Protestant	no	.	.	yes	yes	6th	Trader/Merchant	Trader/Merchant	4	yes	no	no	yes	no	no	no	no	no	yes	no	no	no	no	no	no	no	yes	palm/bamboo	earth/sand	Cane/palm/trunks	1	Protected Spring	Pit Latrine/traditional pit toilet	no	Wood	yes	yes	3	0	0	0	0	1	yes	1
yes	20	Married	15	Protestant	yes	yes	4th	yes	yes	4th	House wife	farmer	4	no	no	no	yes	no	no	no	no	no	yes	no	no	no	no	no	no	no	no	thatch/grass/palm leaf	earth/sand	Cane/palm/trunks	1	Protected Spring	Pit Latrine/traditional pit toilet	no	Wood	no	no	0	0	0	0	0	0	yes	0.5
yes	32	Married	19	Muslim	no	.	.	no	.	.	House wife	daily Laborer	5	no	no	no	yes	no	no	no	no	no	no	no	no	no	no	no	no	no	yes	rustic mat	dung	Cane/palm/trunks	1	Pond/Lake/Dam	No facility/Bush/Field	.	Wood	yes	no	0	0	0	0	0	0	no	.
yes	34	Married	18	Muslim	no	.	.	no	.	.	House wife	Trader/Merchant	6	no	no	no	yes	no	no	no	no	no	no	no	no	no	no	no	no	no	yes	thatch/grass/palm leaf	earth/sand	cardboard	1	Open Spring	No facility/Bush/Field	.	Wood	yes	no	0	0	0	0	0	0	no	.
yes	35	Married	18	Muslim	no	.	.	no	.	.	House wife	farmer	8	no	no	no	no	no	no	no	no	no	no	no	no	no	no	no	no	no	yes	wood	earth/sand	bamboo with mud	1	Pond/Lake/Dam	No facility/Bush/Field	.	Wood	yes	no	0	0	0	0	0	0	no	.
yes	24	Married	22	Muslim	yes	yes	12th	yes	yes	10th	House wife	Non-governemnt employee	3	no	no	no	yes	no	no	no	no	no	no	no	no	no	no	no	no	no	yes	metal or corrugated iron	cement	cement	3	Open Well	Pit Latrine/traditional pit toilet	no	Wood	yes	no	0	0	0	0	0	0	no	.
yes	25	Married	16	Muslim	yes	yes	5th	yes	yes	6th	House wife	farmer	5	yes	no	no	yes	no	no	no	no	no	no	no	no	no	no	no	no	no	yes	metal or corrugated iron	earth/sand	bamboo with mud	1	Piped outside compound	Pit Latrine/traditional pit toilet	no	Wood	yes	yes	2	1	0	0	0	0	yes	1
yes	25	Married	17	Muslim	yes	yes	3rd	yes	yes	3rd	House wife	farmer	4	yes	no	no	yes	no	no	no	no	yes	no	no	no	no	no	no	no	no	yes	metal or corrugated iron	earth/sand	bamboo with mud	1	Piped outside compound	Pit Latrine/traditional pit toilet	no	Wood	no	yes	2	0	1	0	0	0	yes	1
yes	24	Married	17	Muslim	yes	yes	8th	yes	yes	4th	House wife	farmer	4	yes	no	no	yes	no	no	no	no	yes	no	no	no	no	no	no	no	no	yes	metal or corrugated iron	earth/sand	bamboo with mud	1	Piped outside compound	Pit Latrine/traditional pit toilet	no	Wood	no	yes	2	0	0	3	0	3	yes	1
yes	20	Married	15	Muslim	no	.	.	yes	yes	9th	House wife	farmer	4	yes	no	no	yes	no	no	no	no	no	no	no	no	no	no	no	no	no	yes	thatch/grass/palm leaf	earth/sand	bamboo with mud	1	Piped outside compound	Pit Latrine/traditional pit toilet	no	Wood	no	yes	0	0	2	0	0	0	no	.
yes	33	Married	18	Muslim	yes	yes	4th	no	.	.	House wife	farmer	6	yes	no	no	yes	no	no	no	no	yes	no	no	no	no	no	no	no	no	yes	metal or corrugated iron	earth/sand	bamboo with mud	1	Piped outside compound	Pit Latrine/traditional pit toilet	no	Wood	no	yes	2	1	0	1	0	5	yes	1
yes	22	Married	15	Muslim	yes	yes	4th	yes	no	.	House wife	farmer	5	no	no	no	yes	no	no	no	yes	yes	yes	no	no	no	no	no	no	no	yes	metal or corrugated iron	earth/sand	bamboo with mud	1	Piped outside compound	Pit Latrine/traditional pit toilet	no	Wood	yes	yes	3	0	5	0	0	0	yes	4
yes	25	Married	18	Muslim	yes	yes	1st	no	.	.	House wife	farmer	6	yes	no	no	yes	no	no	no	yes	yes	no	no	no	no	no	no	no	no	yes	metal or corrugated iron	earth/sand	bamboo with mud	2	Protected Spring	Pit Latrine/traditional pit toilet	no	Wood	no	yes	1	0	0	0	0	0	yes	0.5
yes	18	Married	22	Muslim	yes	yes	3rd	yes	no	.	House wife	farmer	3	yes	no	no	yes	no	no	no	no	yes	no	no	no	no	no	no	no	no	yes	thatch/grass/palm leaf	earth/sand	bamboo with mud	1	Protected Spring	Pit Latrine/traditional pit toilet	no	Wood	no	no	0	0	0	0	0	0	yes	0.25
yes	25	Married	18	Muslim	no	.	.	no	.	.	House wife	farmer	6	yes	yes	no	no	no	no	no	no	yes	no	no	no	no	no	no	no	no	yes	thatch/grass/palm leaf	earth/sand	bamboo with mud	1	Protected Spring	Pit Latrine/traditional pit toilet	no	Wood	no	no	0	0	0	0	0	0	yes	0.5
yes	30	Married	20	Muslim	yes	yes	3rd	yes	yes	3rd	House wife	farmer	5	yes	yes	no	no	no	no	no	no	yes	no	no	no	no	no	no	no	no	yes	thatch/grass/palm leaf	earth/sand	bamboo with mud	1	Protected Spring	Pit Latrine/traditional pit toilet	no	Wood	no	yes	0	0	0	2	0	1	yes	0.25
yes	22	Married	20	Muslim	no	.	.	yes	yes	6th	House wife	farmer	9	yes	yes	no	yes	no	no	no	yes	yes	no	no	no	no	no	no	no	no	yes	metal or corrugated iron	earth/sand	bamboo with mud	1	Piped outside compound	Pit Latrine/traditional pit toilet	no	Wood	yes	yes	2	0	0	3	0	1	yes	0.5
yes	35	Married	15	Muslim	no	.	.	yes	yes	3rd	House wife	farmer	7	yes	no	no	yes	no	no	no	no	no	no	no	no	no	no	no	no	no	yes	metal or corrugated iron	earth/sand	bamboo with mud	1	Piped outside compound	Pit Latrine/traditional pit toilet	no	Wood	yes	no	0	0	0	0	0	0	yes	0.75
yes	30	Married	17	Muslim	yes	yes	4th	no	.	.	House wife	farmer	7	yes	no	no	yes	no	no	no	no	no	no	no	no	no	no	no	no	no	yes	metal or corrugated iron	earth/sand	bamboo with mud	1	Piped outside compound	Pit Latrine/traditional pit toilet	no	Wood	yes	no	0	0	0	0	0	0	no	.
yes	28	Married	16	Muslim	no	.	.	no	.	.	House wife	farmer	8	yes	no	no	yes	no	no	no	no	no	no	no	no	no	no	no	no	no	yes	thatch/grass/palm leaf	earth/sand	bamboo with mud	1	Piped outside compound	Pit Latrine/traditional pit toilet	no	Wood	yes	yes	1	0	0	2	0	0	no	.
yes	28	Married	20	Muslim	no	.	.	no	.	.	House wife	daily Laborer	6	yes	no	no	yes	no	no	no	no	no	no	no	no	no	no	no	no	no	yes	thatch/grass/palm leaf	earth/sand	wood planks/shingles	2	Open Spring	No facility/Bush/Field	.	Wood	no	no	0	0	0	0	0	0	no	.
yes	26	Married	15	Muslim	yes	no	.	yes	yes	5th	House wife	farmer	6	yes	yes	no	yes	no	no	no	no	yes	no	no	no	no	no	no	no	no	yes	thatch/grass/palm leaf	earth/sand	wood planks/shingles	2	Open Well	No facility/Bush/Field	.	Wood	yes	no	0	0	0	0	0	0	no	.
yes	24	Married	16	Muslim	yes	yes	8th	yes	yes	10th	House wife	Trader/Merchant	7	yes	no	no	yes	no	no	no	no	no	no	no	no	no	no	no	no	no	yes	thatch/grass/palm leaf	earth/sand	wood planks/shingles	1	Open Spring	No facility/Bush/Field	.	Wood	no	no	0	0	0	0	0	0	no	.
yes	28	Widowed	15	Muslim	no	.	.	no	.	.	House wife	farmer	9	yes	yes	no	yes	no	no	no	yes	yes	no	no	no	no	no	no	no	no	yes	thatch/grass/palm leaf	cement	stone with mud	1	Open Well	No facility/Bush/Field	.	Wood	yes	yes	2	1	10	7	1	0	yes	1
yes	33	Married	16	Muslim	yes	no	.	yes	yes	8th	House wife	daily Laborer	8	yes	yes	no	yes	no	no	no	no	no	no	no	no	no	no	no	no	no	yes	metal or corrugated iron	earth/sand	cement blocks	2	Open Spring	Pit Latrine/traditional pit toilet	yes	Wood	yes	yes	1	1	9	5	2	0	yes	2
yes	31	Married	18	Muslim	yes	yes	9th	yes	yes	University/college degree or higher	House wife	civil servant	9	yes	yes	no	yes	no	no	no	no	yes	no	no	no	no	no	no	no	no	yes	thatch/grass/palm leaf	earth/sand	wood planks/shingles	1	Open Spring	No facility/Bush/Field	.	Wood	yes	no	0	0	0	0	0	0	no	.
yes	28	Married	19	Muslim	no	.	.	no	.	.	House wife	no work	9	yes	no	no	yes	no	no	no	yes	yes	no	no	no	no	no	no	no	no	yes	metal or corrugated iron	earth/sand	wood planks/shingles	2	Open Well	No facility/Bush/Field	.	Wood	yes	yes	0	0	13	8	2	0	yes	3
yes	38	Married	17	Muslim	no	.	.	no	.	.	House wife	Trader/Merchant	12	no	no	no	yes	no	no	no	no	no	no	no	no	no	no	no	no	no	yes	metal or corrugated iron	earth/sand	wood planks/shingles	1	Open Spring	No facility/Bush/Field	.	Wood	no	no	0	0	0	0	0	0	no	.
yes	31	Married	18	Muslim	no	.	.	no	.	.	House wife	Non-governemnt employee	8	yes	no	no	no	no	no	no	no	no	no	no	no	no	no	no	no	no	yes	roofing shingles or plastic sheets	earth/sand	wood planks/shingles	2	Covered Well	Pit Latrine/traditional pit toilet	no	Wood	no	no	0	0	0	0	0	0	no	.
yes	35	Widowed	19	Muslim	yes	yes	3rd	yes	.	.	Farmer	farmer	9	no	no	no	no	no	no	no	no	no	no	no	no	no	no	no	no	no	no	metal or corrugated iron	cement	No walls	1	Pond/Lake/Dam	No facility/Bush/Field	.	Wood	no	no	0	0	0	0	0	0	no	.
yes	34	Married	15	Muslim	no	.	.	no	.	.	House wife	no work	10	yes	no	no	no	no	no	no	no	no	no	no	no	no	no	no	no	no	yes	thatch/grass/palm leaf	earth/sand	wood planks/shingles	3	Covered Well	No facility/Bush/Field	.	Wood	yes	yes	5	3	12	8	1	0	yes	1
yes	35	Married	16	Muslim	no	.	.	yes	yes	7th	House wife	civil servant	13	no	no	no	yes	no	no	no	no	no	no	no	no	no	no	no	no	no	no	No roof	earth/sand	No walls	2	Open Well	Pit Latrine/traditional pit toilet	yes	Wood	no	no	0	0	0	0	0	0	no	.
yes	30	Married	16	Muslim	no	.	.	no	.	.	House wife	farmer	6	no	no	no	yes	no	no	no	no	no	no	no	no	no	no	no	no	no	no	No roof	earth/sand	No walls	1	Protected hand pump spring	Pit Latrine/traditional pit toilet	yes	Wood	no	no	0	0	0	0	0	0	no	.
yes	32	Married	17	Muslim	no	.	.	yes	no	.	House wife	farmer	5	no	no	no	yes	no	no	no	no	no	no	no	no	no	no	no	no	no	no	No roof	earth/sand	Cane/palm/trunks	1	Covered Well	Pit Latrine/traditional pit toilet	yes	Wood	no	no	0	0	0	0	0	0	no	.
yes	38	Married	17	Muslim	no	.	.	yes	yes	7th	House wife	Agro-pastoralist	7	no	no	no	yes	no	no	no	no	no	no	no	no	no	no	no	no	no	no	No roof	earth/sand	Cane/palm/trunks	1	River	No facility/Bush/Field	.	Wood	no	no	0	0	0	0	0	0	no	.
yes	34	Married	17	Muslim	no	.	.	yes	yes	8th	House wife	daily Laborer	12	no	no	no	yes	no	no	no	no	no	no	no	no	no	no	no	no	no	yes	No roof	earth/sand	Cane/palm/trunks	2	Covered Well	Pit Latrine/traditional pit toilet	yes	Wood	no	no	0	0	0	0	0	0	no	.
yes	38	Married	18	Muslim	no	.	.	yes	yes	6th	House wife	farmer	13	no	no	no	yes	no	no	no	no	no	no	no	no	no	no	no	no	no	no	No roof	earth/sand	No walls	2	Covered Well	Pit Latrine/traditional pit toilet	yes	Wood	no	no	0	0	0	0	0	0	no	.
yes	25	Married	18	Muslim	no	.	.	no	.	.	Trader/Merchant	no work	7	no	no	no	yes	no	no	no	no	no	no	no	no	no	no	no	no	no	yes	Other	earth/sand	other	1	Other	No facility/Bush/Field	.	Wood	no	yes	0	0	5	0	0	0	no	.
yes	26	Married	16	Muslim	no	.	.	no	.	.	Trader/Merchant	no work	5	no	no	no	yes	no	no	no	no	no	no	no	no	no	no	no	no	no	yes	thatch/grass/palm leaf	earth/sand	other	1	Other	No facility/Bush/Field	.	Wood	no	yes	0	0	15	0	0	0	no	.
yes	28	Married	18	Muslim	no	.	.	no	.	.	Trader/Merchant	Other	5	no	no	no	yes	no	no	no	no	no	no	no	no	no	no	no	no	no	no	thatch/grass/palm leaf	earth/sand	other	1	Other	No facility/Bush/Field	.	Wood	no	yes	0	0	10	0	0	0	no	.
yes	26	Married	19	Muslim	no	.	.	no	.	.	House wife	no work	7	no	no	no	yes	no	no	no	no	no	no	no	no	no	no	no	no	no	yes	thatch/grass/palm leaf	earth/sand	other	1	Other	No facility/Bush/Field	.	Wood	no	yes	0	0	10	0	1	0	no	.
yes	20	Married	18	Muslim	yes	no	.	yes	yes	2nd	House wife	no work	5	no	no	no	yes	no	no	no	no	no	no	no	no	no	no	no	no	no	yes	Other	earth/sand	other	1	Other	No facility/Bush/Field	.	Wood	no	yes	0	0	11	0	0	0	no	.
yes	30	Married	18	Muslim	no	.	.	no	.	.	House wife	no work	7	no	no	no	no	no	no	no	no	no	no	no	no	no	no	no	no	no	yes	thatch/grass/palm leaf	earth/sand	other	1	Other	No facility/Bush/Field	.	Wood	no	yes	0	0	16	0	0	0	no	.
yes	30	Married	15	Muslim	no	.	.	no	.	.	House wife	daily Laborer	5	no	no	no	no	no	no	no	no	no	no	no	no	no	no	no	no	no	yes	thatch/grass/palm leaf	earth/sand	No walls	1	Open Well	No facility/Bush/Field	.	Wood	yes	no	0	0	0	0	0	0	no	.
yes	28	Married	17	Muslim	no	.	.	no	.	.	House wife	daily Laborer	7	no	no	no	yes	no	no	no	no	no	no	no	no	no	no	no	no	no	yes	thatch/grass/palm leaf	earth/sand	No walls	1	Open Well	No facility/Bush/Field	.	Wood	no	no	0	0	0	0	0	0	no	.
yes	35	Married	17	Muslim	no	.	.	no	.	.	House wife	no work	4	no	no	no	no	no	no	no	no	no	no	no	no	no	no	no	no	no	yes	thatch/grass/palm leaf	earth/sand	No walls	1	Open Well	No facility/Bush/Field	.	Wood	yes	no	0	0	0	0	0	0	no	.
yes	35	Married	16	Muslim	no	.	.	no	.	.	House wife	daily Laborer	9	no	no	no	no	yes	no	no	no	no	no	no	no	no	no	no	no	no	yes	thatch/grass/palm leaf	earth/sand	No walls	1	Open Well	No facility/Bush/Field	.	Wood	no	no	0	0	0	0	0	0	no	.
yes	32	Married	16	Muslim	no	.	.	no	.	.	House wife	daily Laborer	7	no	no	no	yes	no	no	no	no	no	no	no	no	no	no	no	no	no	yes	thatch/grass/palm leaf	earth/sand	No walls	1	Open Well	No facility/Bush/Field	.	Wood	yes	no	0	0	0	0	0	0	no	.
yes	28	Married	15	Muslim	no	.	.	no	.	.	House wife	daily Laborer	8	no	no	no	yes	no	no	no	no	no	no	no	no	no	no	no	no	no	yes	thatch/grass/palm leaf	earth/sand	No walls	1	Open Well	No facility/Bush/Field	.	Wood	yes	no	0	0	0	0	0	0	no	.
yes	25	Married	16	Muslim	no	.	.	yes	yes	4th	House wife	daily Laborer	6	no	no	no	yes	no	no	no	no	no	no	no	no	no	no	no	yes	no	yes	thatch/grass/palm leaf	earth/sand	No walls	1	Open Well	No facility/Bush/Field	.	Wood	yes	no	0	0	0	0	0	0	no	.
yes	32	Married	17	Muslim	no	.	.	no	.	.	House wife	Pastoralist	9	yes	no	no	yes	no	no	no	no	no	no	no	no	no	no	no	no	no	yes	thatch/grass/palm leaf	earth/sand	Cane/palm/trunks	1	Piped outside compound	Pit Latrine/traditional pit toilet	yes	Wood	no	yes	0	0	8	6	6	0	yes	0.05
[truncated: 1,522 more rows]
[truncated: 326 more columns]
